# Supplementary material for: Comparative Analysis of the Symbiotic Microbiota in the Chinese Mitten Crab (Eriocheir sinensis): Microbial Structure, Co-Occurrence Patterns, and Predictive Functions
Source: Microorganisms. 2023 Feb 21;11(3):544. doi: 10.3390/microorganisms11030544 (PMC10053967; doi:10.3390/microorganisms11030544)
Supplement: Supplementary file 1 [file microorganisms-11-00544-s001.zip]

Archive with 2 entries (2 files):
- microorganisms-2173236-supplementary.docx
- Table S7.xlsx
