# Supplementary material for: Comparative Analysis of the Symbiotic Microbiota in the Chinese Mitten Crab (Eriocheir sinensis): Microbial Structure, Co-Occurrence Patterns, and Predictive Functions
Source: Microorganisms. 2023 Feb 21;11(3):544. doi: 10.3390/microorganisms11030544 (PMC10053967; doi:10.3390/microorganisms11030544)
Supplement: Supplementary file 1 [file microorganisms-11-00544-s001.zip › Table S7.xlsx]

## Sheet: Sheet1
Table S7. Keystone species at three different sites
Site	ID	Phylum	Genus	Degree	Closnesscentrality
Haemolymph	OTU12750	Bacteroidota	unclassied	131	0.260317
Haemolymph	OTU1764	Acidobacteriota	Bryobacter	131	0.260317
Haemolymph	OTU1820	Acidobacteriota	unclassied	131	0.260317
Haemolymph	OTU2004	Nitrospinota	unclassied	131	0.260317
Haemolymph	OTU2119	Actinobacteriota	Bifidobacterium	131	0.260317
Haemolymph	OTU1740	Acidobacteriota	Acidipila	131	0.260317
Haemolymph	OTU3582	Desulfobacterota	Desulfuromonas	131	0.260317
Haemolymph	OTU19546	Proteobacteria	unclassied	131	0.260317
Haemolymph	OTU5759	Firmicutes	Clostridium_sensu_stricto_1	131	0.260317
Haemolymph	OTU2916	Proteobacteria	unclassied	131	0.260317
Haemolymph	OTU1815	Bacteroidota	Dyadobacter	131	0.260317
Haemolymph	OTU1833	Fusobacteriota	Fusobacterium	131	0.260317
Haemolymph	OTU13432	Desulfobacterota	Desulfoplanes	131	0.261948
Haemolymph	OTU1739	Gemmatimonadota	Gemmatimonas	130	0.260249
Haemolymph	OTU1247	Acidobacteriota	unclassied	130	0.260249
Haemolymph	OTU2773	Proteobacteria	Altererythrobacter	130	0.260249
Haemolymph	OTU1358	Bacteroidota	Flavobacterium	130	0.260249
Haemolymph	OTU1810	Proteobacteria	Limnobacter	130	0.260249
Haemolymph	OTU2117	Bacteroidota	Bacteroides	130	0.260249
Haemolymph	OTU1889	Proteobacteria	unclassied	130	0.260249
Haemolymph	OTU13219	Bacteroidota	unclassied	130	0.260249
Haemolymph	OTU3419	Acidobacteriota	unclassied	130	0.260249
Haemolymph	OTU16837	Spirochaetota	Spirochaeta_2	130	0.260249
Haemolymph	OTU1928	Proteobacteria	Acidithiobacillus	130	0.260249
Haemolymph	OTU1829	Proteobacteria	Lysobacter	130	0.260249
Haemolymph	OTU1817	Bacteroidota	Actibacter	130	0.260249
Haemolymph	OTU1741	Firmicutes	Tyzzerella	130	0.260249
Haemolymph	OTU1753	Methylomirabilota	unclassied	130	0.260249
Haemolymph	OTU1873	Proteobacteria	unclassied	130	0.260249
Haemolymph	OTU7534	Proteobacteria	Rhodobaculum	130	0.260249
Haemolymph	OTU1803	Bacteroidota	unclassied	130	0.260249
Haemolymph	OTU1981	Firmicutes	Clostridium_sensu_stricto_7	130	0.260249
Haemolymph	OTU1098	Patescibacteria	unclassied	130	0.260249
Haemolymph	OTU4800	Proteobacteria	unclassied	130	0.260249
Haemolymph	OTU1841	Actinobacteriota	unclassied	130	0.260249
Haemolymph	OTU1839	Proteobacteria	Bauldia	130	0.260249
Haemolymph	OTU2005	Actinobacteriota	Acidothermus	130	0.260249
Haemolymph	OTU2096	Gemmatimonadota	unclassied	130	0.260249
Haemolymph	OTU1794	Desulfobacterota	Desulfovibrio	130	0.260249
Haemolymph	OTU2080	Firmicutes	Enterococcus	130	0.260249
Haemolymph	OTU1960	Chloroflexi	unclassied	130	0.260249
Haemolymph	OTU2104	Myxococcota	Phaselicystis	130	0.260249
Haemolymph	OTU1771	Proteobacteria	unclassied	130	0.260249
Haemolymph	OTU1945	Acidobacteriota	unclassied	130	0.260249
Haemolymph	OTU2108	Proteobacteria	MND1	130	0.260249
Haemolymph	OTU5417	Acidobacteriota	unclassied	130	0.260249
Haemolymph	OTU1967	Proteobacteria	unclassied	130	0.260249
Haemolymph	OTU1744	Desulfobacterota	unclassied	130	0.260249
Haemolymph	OTU1799	Proteobacteria	Citreicella	130	0.260249
Haemolymph	OTU1988	Proteobacteria	unclassied	130	0.260249
Haemolymph	OTU1763	Proteobacteria	Azoarcus	130	0.260249
Haemolymph	OTU19610	Acidobacteriota	Bryobacter	130	0.260249
Haemolymph	OTU2103	Proteobacteria	unclassied	130	0.260249
Haemolymph	OTU16305	Firmicutes	Izimaplasma	130	0.260249
Haemolymph	OTU6495	Firmicutes	ZOR0006	130	0.260249
Haemolymph	OTU1987	Proteobacteria	Roseomonas	130	0.260249
Haemolymph	OTU14688	Proteobacteria	Ahniella	130	0.260249
Haemolymph	OTU1822	Bacteroidota	Rhodocytophaga	130	0.260249
Haemolymph	OTU2116	Acidobacteriota	unclassied	130	0.260249
Haemolymph	OTU1900	Bacteroidota	Ohtaekwangia	130	0.260249
Haemolymph	OTU1879	Acidobacteriota	unclassied	130	0.260249
Haemolymph	OTU2840	Cyanobacteria	unclassied	130	0.260249
Haemolymph	OTU1797	Proteobacteria	Thalassococcus	130	0.260249
Haemolymph	OTU1828	Firmicutes	Thermobacillus	130	0.260249
Haemolymph	OTU1894	Desulfobacterota	Syntrophorhabdus	130	0.260249
Haemolymph	OTU1844	Nitrospirota	Nitrospira	130	0.260249
Haemolymph	OTU1779	Proteobacteria	unclassied	130	0.260249
Haemolymph	OTU1750	Proteobacteria	Alcanivorax	130	0.260249
Haemolymph	OTU4451	Nitrospirota	unclassied	130	0.260249
Haemolymph	OTU1930	Actinobacteriota	unclassied	130	0.260249
Haemolymph	OTU8417	Proteobacteria	Dechloromonas	130	0.260249
Haemolymph	OTU2018	Firmicutes	unclassied	130	0.260249
Haemolymph	OTU8332	Bacteroidota	unclassied	130	0.260249
Haemolymph	OTU1991	Proteobacteria	unclassied	130	0.260249
Haemolymph	OTU1921	Proteobacteria	Noviherbaspirillum	130	0.260249
Haemolymph	OTU1943	Planctomycetota	unclassied	130	0.260249
Haemolymph	OTU1910	Acidobacteriota	unclassied	130	0.260249
Haemolymph	OTU1918	Proteobacteria	Pseudoalteromonas	130	0.260249
Haemolymph	OTU1745	Bacteroidota	Rikenellaceae_RC9_gut_group	130	0.260249
Haemolymph	OTU1966	Proteobacteria	unclassied	130	0.260249
Haemolymph	OTU1926	Acidobacteriota	unclassied	130	0.260249
Haemolymph	OTU1816	Acidobacteriota	unclassied	130	0.260249
Haemolymph	OTU2183	Chloroflexi	unclassied	130	0.260249
Haemolymph	OTU1907	Firmicutes	Veillonella	130	0.260249
Haemolymph	OTU2114	Firmicutes	Ruminococcus_torques_group	129	0.260182
Haemolymph	OTU1876	Firmicutes	Lactobacillus	129	0.260182
Haemolymph	OTU2475	Methylomirabilota	unclassied	129	0.25804
Haemolymph	OTU1827	Planctomycetota	unclassied	129	0.260182
Haemolymph	OTU1043	Firmicutes	Christensenellaceae_R-7_group	129	0.258106
Haemolymph	OTU9466	Acidobacteriota	unclassied	129	0.260182
Haemolymph	OTU1742	Firmicutes	Monoglobus	129	0.260182
Haemolymph	OTU13922	Firmicutes	Lactobacillus	129	0.260182
Haemolymph	OTU1768	Proteobacteria	Sphingobium	129	0.260182
Haemolymph	OTU11552	Bacteroidota	Prevotellaceae_UCG-001	129	0.260182
Haemolymph	OTU6640	Gemmatimonadota	unclassied	128	0.257973
Haemolymph	OTU1785	Proteobacteria	unclassied	127	0.255867
Haemolymph	OTU1802	Actinobacteriota	Mycobacterium	126	0.257841
Haemolymph	OTU18829	Proteobacteria	Pseudomonas	126	0.247654
Haemolymph	OTU1845	Gemmatimonadota	unclassied	125	0.253283
Haemolymph	OTU8638	Acidobacteriota	unclassied	125	0.257774
Haemolymph	OTU2082	Proteobacteria	Sphingomonas	125	0.253283
Haemolymph	OTU1759	unclassified	unclassified	124	0.254633
Haemolymph	OTU10617	Firmicutes	Turicibacter	124	0.251883
Haemolymph	OTU2099	Firmicutes	Lachnospiraceae_NK4A136_group	123	0.25182
Haemolymph	OTU19095	Methylomirabilota	unclassied	123	0.25804
Haemolymph	OTU12726	Bacteroidota	Lutibacter	123	0.235944
Haemolymph	OTU6808	Firmicutes	Clostridium_sensu_stricto_1	122	0.246256
Haemolymph	OTU13263	Proteobacteria	unclassied	122	0.243093
Haemolymph	OTU11581	Firmicutes	Bacillus	122	0.243388
Haemolymph	OTU2022	Firmicutes	unclassied	121	0.242857
Haemolymph	OTU2009	Proteobacteria	Diaphorobacter	120	0.24192
Haemolymph	OTU9751	Acidobacteriota	unclassied	119	0.244039
Haemolymph	OTU1842	Gemmatimonadota	Gemmatimonas	119	0.238469
Haemolymph	OTU9511	Proteobacteria	Paracoccus	117	0.224134
Haemolymph	OTU9378	Gemmatimonadota	unclassied	117	0.224134
Haemolymph	OTU9609	Proteobacteria	unclassied	117	0.224134
Haemolymph	OTU9415	Patescibacteria	Candidatus_Saccharimonas	117	0.224134
Haemolymph	OTU9575	Proteobacteria	unclassied	117	0.224134
Haemolymph	OTU9597	Bacteroidota	Mucilaginibacter	117	0.224134
Haemolymph	OTU9518	Methylomirabilota	Sh765B-TzT-35	117	0.224134
Haemolymph	OTU9550	WPS-2	unclassied	117	0.224134
Haemolymph	OTU9398	Gemmatimonadota	unclassied	117	0.224134
Haemolymph	OTU9344	Acidobacteriota	Candidatus_Solibacter	117	0.224134
Haemolymph	OTU9387	unclassified	unclassified	117	0.224134
Haemolymph	OTU9471	Proteobacteria	unclassied	117	0.224134
Haemolymph	OTU9454	Chloroflexi	unclassied	117	0.224134
Haemolymph	OTU9496	Acidobacteriota	unclassied	117	0.224134
Haemolymph	OTU9600	Proteobacteria	Dongia	117	0.224134
Haemolymph	OTU9348	Bacteroidota	Bacteroides	117	0.224134
Haemolymph	OTU9501	Proteobacteria	unclassied	117	0.224134
Haemolymph	OTU9490	Gemmatimonadota	Roseisolibacter	117	0.224134
Haemolymph	OTU9492	Proteobacteria	unclassied	117	0.224134
Haemolymph	OTU9431	Myxococcota	Anaeromyxobacter	117	0.224134
Haemolymph	OTU9607	Bacteroidota	Rikenellaceae_RC9_gut_group	117	0.224134
Haemolymph	OTU9543	Proteobacteria	Aquicella	117	0.224134
Haemolymph	OTU9476	Proteobacteria	Nitrosomonas	117	0.224134
Haemolymph	OTU9367	Desulfobacterota	Syntrophobacter	117	0.224134
Haemolymph	OTU9608	unclassified	unclassified	117	0.224134
Haemolymph	OTU9500	Acidobacteriota	unclassied	117	0.224134
Haemolymph	OTU9409	Bacteroidota	unclassied	117	0.224134
Haemolymph	OTU9482	Proteobacteria	unclassied	117	0.224134
Haemolymph	OTU9360	Actinobacteriota	Solirubrobacter	117	0.224134
Haemolymph	OTU9508	Verrucomicrobiota	unclassied	117	0.224134
Haemolymph	OTU9519	Proteobacteria	unclassied	117	0.224134
Haemolymph	OTU9337	Chloroflexi	unclassied	117	0.224134
Haemolymph	OTU9570	Myxococcota	unclassied	117	0.224134
Haemolymph	OTU9606	Proteobacteria	Rhodobaculum	117	0.224134
Haemolymph	OTU9453	Proteobacteria	Mizugakiibacter	117	0.224134
Haemolymph	OTU9440	Actinobacteriota	unclassied	117	0.224134
Haemolymph	OTU9452	Acidobacteriota	unclassied	117	0.224134
Haemolymph	OTU13913	Firmicutes	UCG-005	117	0.222938
Haemolymph	OTU9505	Firmicutes	Lactobacillus	117	0.224134
Haemolymph	OTU9524	unclassified	unclassified	117	0.224134
Haemolymph	OTU9423	Myxococcota	unclassied	116	0.224084
Haemolymph	OTU6589	Proteobacteria	Dongia	116	0.237678
Haemolymph	OTU9366	Bacteroidota	unclassied	116	0.224084
Haemolymph	OTU9604	Sumerlaeota	Sumerlaea	116	0.224084
Haemolymph	OTU9362	Myxococcota	Pajaroellobacter	116	0.224084
Haemolymph	OTU9406	Proteobacteria	unclassied	116	0.224084
Haemolymph	OTU9574	Proteobacteria	unclassied	116	0.224084
Haemolymph	OTU13192	Firmicutes	Lachnospiraceae_NK4A136_group	116	0.224084
Haemolymph	OTU9552	Firmicutes	unclassied	116	0.224084
Haemolymph	OTU9498	Bacteroidota	Rikenellaceae_RC9_gut_group	116	0.224084
Haemolymph	OTU6828	Proteobacteria	unclassied	116	0.239494
Haemolymph	OTU1471	Desulfobacterota	Desulfomicrobium	116	0.221608
Haemolymph	OTU9369	Firmicutes	unclassied	116	0.224084
Haemolymph	OTU9438	Bacteroidota	Parafilimonas	116	0.224084
Haemolymph	OTU9364	Acidobacteriota	unclassied	116	0.224084
Haemolymph	OTU9385	Bacteroidota	Alistipes	116	0.224084
Haemolymph	OTU9467	Acidobacteriota	unclassied	116	0.221608
Haemolymph	OTU9441	SAR324_cladeMarine_group_B	unclassied	116	0.224084
Haemolymph	OTU9352	Actinobacteriota	Rubrobacter	116	0.224084
Haemolymph	OTU10952	Bacteroidota	Bacteroides	116	0.23898
Haemolymph	OTU9528	Proteobacteria	Methylobacterium-Methylorubrum	116	0.224084
Haemolymph	OTU9341	Acidobacteriota	unclassied	116	0.224084
Haemolymph	OTU9340	Proteobacteria	Pedomicrobium	116	0.224084
Haemolymph	OTU9338	Proteobacteria	unclassied	116	0.224084
Haemolymph	OTU9408	Proteobacteria	Pseudomonas	116	0.222493
Haemolymph	OTU9410	Firmicutes	unclassied	116	0.224084
Haemolymph	OTU9561	Proteobacteria	Sphingomonas	115	0.224034
Haemolymph	OTU11526	Acidobacteriota	unclassied	115	0.242975
Haemolymph	OTU9516	Acidobacteriota	unclassied	115	0.222444
Haemolymph	OTU9590	Actinobacteriota	Corynebacterium	115	0.222444
Haemolymph	OTU13475	Firmicutes	Faecalibaculum	115	0.222444
Haemolymph	OTU11749	Verrucomicrobiota	Candidatus_Udaeobacter	114	0.224586
Haemolymph	OTU10746	Proteobacteria	Escherichia-Shigella	114	0.242681
Haemolymph	OTU2458	Myxococcota	unclassied	114	0.250687
Haemolymph	OTU9601	Actinobacteriota	Rothia	114	0.222395
Haemolymph	OTU11448	Actinobacteriota	unclassied	114	0.240182
Haemolymph	OTU9589	Proteobacteria	Arenimonas	114	0.214913
Haemolymph	OTU1819	Proteobacteria	MND1	114	0.2338
Haemolymph	OTU12889	Firmicutes	unclassied	114	0.254504
Haemolymph	OTU1171	Firmicutes	unclassied	113	0.222345
Haemolymph	OTU9594	Firmicutes	Lysinibacillus	113	0.222345
Haemolymph	OTU9399	Proteobacteria	Burkholderia-Caballeronia-Paraburkholderia	113	0.21268
Haemolymph	OTU9562	Verrucomicrobiota	R76-B128	113	0.21268
Haemolymph	OTU9433	Firmicutes	Lachnospiraceae_NK4A136_group	113	0.222345
Haemolymph	OTU12458	Firmicutes	unclassied	113	0.245232
Haemolymph	OTU9610	Actinobacteriota	Ilumatobacter	113	0.21268
Haemolymph	OTU9478	Bacteroidota	unclassied	113	0.21268
Haemolymph	OTU9603	Myxococcota	Haliangium	112	0.212635
Haemolymph	OTU9370	Proteobacteria	Alteromonas	112	0.21138
Haemolymph	OTU9546	Acidobacteriota	Aridibacter	112	0.216959
Haemolymph	OTU12830	Bacteroidota	Lutibacter	112	0.215978
Haemolymph	OTU9442	Proteobacteria	unclassied	112	0.212635
Haemolymph	OTU9394	Firmicutes	Candidatus_Hepatoplasma	112	0.212635
Haemolymph	OTU9413	Firmicutes	Lachnospiraceae_NK4A136_group	112	0.212635
Haemolymph	OTU9568	Proteobacteria	Dongia	112	0.212635
Haemolymph	OTU13720	Patescibacteria	TM7a	111	0.216912
Haemolymph	OTU9430	Myxococcota	unclassied	111	0.212545
Haemolymph	OTU9446	Firmicutes	Lactobacillus	111	0.21621
Haemolymph	OTU9426	Firmicutes	Lachnospiraceae_UCG-006	110	0.211291
Haemolymph	OTU9419	Proteobacteria	unclassied	110	0.207575
Haemolymph	OTU11375	Bacteroidota	Maribacter	110	0.212096
Haemolymph	OTU11180	Cyanobacteria	unclassied	110	0.224335
Haemolymph	OTU10107	Firmicutes	unclassied	109	0.249565
Haemolymph	OTU9397	Myxococcota	unclassied	109	0.212455
Haemolymph	OTU8720	Latescibacterota	unclassied	109	0.249565
Haemolymph	OTU5331	Proteobacteria	Pleomorphomonas	109	0.249565
Haemolymph	OTU8681	Proteobacteria	unclassied	109	0.249565
Haemolymph	OTU8755	Acidobacteriota	unclassied	109	0.249565
Haemolymph	OTU8698	Chloroflexi	Anaerolinea	109	0.249565
Haemolymph	OTU8893	Gemmatimonadota	unclassied	109	0.249565
Haemolymph	OTU8832	Acidobacteriota	RB41	109	0.249565
Haemolymph	OTU9210	Actinobacteriota	Brachybacterium	109	0.249565
Haemolymph	OTU8741	Firmicutes	Lachnospiraceae_UCG-001	109	0.249565
Haemolymph	OTU8840	Acidobacteriota	unclassied	109	0.249565
Haemolymph	OTU8756	Actinobacteriota	Micromonospora	109	0.249565
Haemolymph	OTU7166	Proteobacteria	Delftia	109	0.199642
Haemolymph	OTU8793	Proteobacteria	unclassied	109	0.249565
Haemolymph	OTU8976	Bacteroidota	Pedobacter	109	0.249565
Haemolymph	OTU8684	Acidobacteriota	unclassied	109	0.249565
Haemolymph	OTU11233	Proteobacteria	Altererythrobacter	109	0.249565
Haemolymph	OTU8660	Firmicutes	unclassied	109	0.249565
Haemolymph	OTU8808	Actinobacteriota	unclassied	109	0.249565
Haemolymph	OTU8942	Proteobacteria	Inquilinus	109	0.249565
Haemolymph	OTU8979	Acidobacteriota	unclassied	109	0.249565
Haemolymph	OTU8750	Patescibacteria	Candidatus_Saccharimonas	109	0.249565
Haemolymph	OTU15492	Bacteroidota	unclassied	109	0.255281
Haemolymph	OTU8836	Acidobacteriota	unclassied	109	0.249565
Haemolymph	OTU8924	Proteobacteria	unclassied	109	0.249565
Haemolymph	OTU8800	Proteobacteria	unclassied	109	0.249565
Haemolymph	OTU8768	Firmicutes	Dialister	109	0.249565
Haemolymph	OTU8883	Acidobacteriota	unclassied	109	0.249565
Haemolymph	OTU8788	Actinobacteriota	Microbacterium	109	0.249565
Haemolymph	OTU8743	NB1-j	unclassied	109	0.249565
Haemolymph	OTU15713	Acidobacteriota	unclassied	109	0.249565
Haemolymph	OTU8958	Chloroflexi	unclassied	109	0.249565
Haemolymph	OTU8657	Actinobacteriota	unclassied	109	0.249565
Haemolymph	OTU8785	Proteobacteria	unclassied	109	0.249565
Haemolymph	OTU8689	Proteobacteria	Pseudoxanthobacter	109	0.249565
Haemolymph	OTU9345	Proteobacteria	Thiobacillus	109	0.214637
Haemolymph	OTU8884	Proteobacteria	Brevundimonas	109	0.249565
Haemolymph	OTU8675	Proteobacteria	unclassied	109	0.249565
Haemolymph	OTU8816	Planctomycetota	unclassied	109	0.249565
Haemolymph	OTU8723	Proteobacteria	Polaromonas	109	0.249565
Haemolymph	OTU9531	Proteobacteria	unclassied	109	0.207532
Haemolymph	OTU8688	Chloroflexi	unclassied	109	0.249565
Haemolymph	OTU8648	Bacteroidota	OLB12	109	0.249565
Haemolymph	OTU8882	Chloroflexi	unclassied	109	0.249565
Haemolymph	OTU8218	Proteobacteria	unclassied	108	0.249502
Haemolymph	OTU8899	Acidobacteriota	RB41	108	0.237116
Haemolymph	OTU8803	Bacteroidota	Prevotellaceae_UCG-001	108	0.249502
Haemolymph	OTU8916	Acidobacteriota	unclassied	108	0.249502
Haemolymph	OTU8934	Proteobacteria	Acidiphilium	108	0.249502
Haemolymph	OTU8837	Acidobacteriota	unclassied	108	0.249502
Haemolymph	OTU9522	Bacteroidota	Bacteroides	108	0.20587
Haemolymph	OTU8881	Chloroflexi	unclassied	108	0.249502
Haemolymph	OTU1805	Acidobacteriota	Candidatus_Solibacter	108	0.224134
Haemolymph	OTU9586	Proteobacteria	Ellin6067	108	0.199602
Haemolymph	OTU8736	Verrucomicrobiota	ADurb.Bin063-1	108	0.250187
Haemolymph	OTU11344	Firmicutes	Streptococcus	108	0.194947
Haemolymph	OTU6608	Proteobacteria	Phenylobacterium	108	0.20382
Haemolymph	OTU13395	Bacteroidota	Alloprevotella	108	0.207532
Haemolymph	OTU8752	Chloroflexi	unclassied	108	0.249502
Haemolymph	OTU6587	Acidobacteriota	unclassied	108	0.249502
Haemolymph	OTU16117	Bacteroidota	Algoriphagus	108	0.249502
Haemolymph	OTU13466	Proteobacteria	Porphyrobacter	108	0.207489
Haemolymph	OTU8685	Verrucomicrobiota	Candidatus_Udaeobacter	108	0.249502
Haemolymph	OTU3286	Bacteroidota	Cloacibacterium	107	0.243269
Haemolymph	OTU8890	Proteobacteria	Methylosarcina	107	0.24944
Haemolymph	OTU8662	Bacteroidota	unclassied	107	0.246559
Haemolymph	OTU8833	Actinobacteriota	unclassied	107	0.24944
Haemolymph	OTU4890	Actinobacteriota	unclassied	107	0.24944
Haemolymph	OTU19256	Bacteroidota	Chryseobacterium	107	0.23706
Haemolymph	OTU9544	Actinobacteriota	unclassied	107	0.24944
Haemolymph	OTU10976	Acidobacteriota	unclassied	107	0.198929
Haemolymph	OTU11222	Firmicutes	unclassied	107	0.237228
Haemolymph	OTU2748	Proteobacteria	Rhodoplanes	107	0.231479
Haemolymph	OTU3561	Proteobacteria	unclassied	107	0.23706
Haemolymph	OTU8696	Actinobacteriota	Modestobacter	107	0.23706
Haemolymph	OTU12000	Proteobacteria	Rubellimicrobium	107	0.23706
Haemolymph	OTU10831	Proteobacteria	Tepidimonas	106	0.234401
Haemolymph	OTU9379	Actinobacteriota	Sva0996_marine_group	106	0.239551
Haemolymph	OTU8754	Acidobacteriota	unclassied	106	0.237004
Haemolymph	OTU8922	Acidobacteriota	unclassied	106	0.237004
Haemolymph	OTU19332	Proteobacteria	Devosia	106	0.194833
Haemolymph	OTU19608	Proteobacteria	unclassied	106	0.229677
Haemolymph	OTU16866	Acidobacteriota	unclassied	106	0.224034
Haemolymph	OTU15033	Firmicutes	Roseburia	106	0.249378
Haemolymph	OTU8749	Acidobacteriota	unclassied	106	0.237004
Haemolymph	OTU7415	Acidobacteriota	unclassied	105	0.229625
Haemolymph	OTU8692	Desulfobacterota	Geothermobacter	105	0.234346
Haemolymph	OTU10916	Bacteroidota	Odoribacter	105	0.194795
Haemolymph	OTU8863	Bacteroidota	Bacteroides	105	0.249316
Haemolymph	OTU13347	Acidobacteriota	Granulicella	105	0.236948
Haemolymph	OTU13779	Proteobacteria	Clade_Ia	105	0.219619
Haemolymph	OTU999	Bacteroidota	Ferruginibacter	105	0.236948
Haemolymph	OTU8702	Proteobacteria	unclassied	104	0.234291
Haemolymph	OTU8386	Proteobacteria	Pseudooceanicola	104	0.247838
Haemolymph	OTU8807	Firmicutes	Lachnospiraceae_FCS020_group	104	0.236892
Haemolymph	OTU16633	Acidobacteriota	unclassied	104	0.234291
Haemolymph	OTU369	Proteobacteria	Devosia	104	0.229572
Haemolymph	OTU9405	Proteobacteria	Methylocystis	104	0.211827
Haemolymph	OTU14897	Proteobacteria	Psychrobacter	104	0.234291
Haemolymph	OTU8967	Proteobacteria	Novosphingobium	103	0.229519
Haemolymph	OTU9392	Firmicutes	Mycoplasma	103	0.205575
Haemolymph	OTU8830	Actinobacteriota	unclassied	103	0.236836
Haemolymph	OTU8748	Actinobacteriota	Candidatus_Aquiluna	103	0.241396
Haemolymph	OTU9007	Bacteroidota	Prevotella	103	0.242446
Haemolymph	OTU8812	Acidobacteriota	unclassied	102	0.244754
Haemolymph	OTU18865	Proteobacteria	unclassied	102	0.228943
Haemolymph	OTU3003	unclassified	unclassified	102	0.241978
Haemolymph	OTU9006	Firmicutes	Erysipelatoclostridium	102	0.233963
Haemolymph	OTU9027	Firmicutes	unclassied	102	0.228943
Haemolymph	OTU9108	Chloroflexi	unclassied	102	0.233963
Haemolymph	OTU11566	Gemmatimonadota	unclassied	102	0.229467
Haemolymph	OTU9033	Gemmatimonadota	unclassied	102	0.234675
Haemolymph	OTU8990	Desulfobacterota	unclassied	102	0.228943
Haemolymph	OTU16057	Desulfobacterota	unclassied	102	0.234675
Haemolymph	OTU1677	unclassified	unclassified	102	0.234675
Haemolymph	OTU9312	Desulfobacterota	unclassied	101	0.228891
Haemolymph	OTU1315	Firmicutes	Lactobacillus	101	0.23462
Haemolymph	OTU9290	Acidobacteriota	unclassied	101	0.228891
Haemolymph	OTU7020	Myxococcota	Haliangium	101	0.228891
Haemolymph	OTU10793	Proteobacteria	unclassied	101	0.228891
Haemolymph	OTU9125	Proteobacteria	Candidatus_Accumulibacter	101	0.228891
Haemolymph	OTU9151	Patescibacteria	unclassied	101	0.228891
Haemolymph	OTU9245	unclassified	unclassified	101	0.228891
Haemolymph	OTU9132	Proteobacteria	Methylotenera	101	0.233909
Haemolymph	OTU8235	Firmicutes	Dubosiella	101	0.228891
Haemolymph	OTU9034	Proteobacteria	unclassied	101	0.228891
Haemolymph	OTU9011	Bacteroidota	unclassied	101	0.228891
Haemolymph	OTU8999	Proteobacteria	SWB02	101	0.228891
Haemolymph	OTU9152	Chloroflexi	unclassied	101	0.228891
Haemolymph	OTU9037	GAL15	unclassied	101	0.228891
Haemolymph	OTU9206	Proteobacteria	Serratia	101	0.228891
Haemolymph	OTU9142	Proteobacteria	unclassied	101	0.228891
Haemolymph	OTU9130	Proteobacteria	unclassied	101	0.228891
Haemolymph	OTU15589	Bacteroidota	UTBCD1	101	0.228891
Haemolymph	OTU9315	Desulfobacterota	unclassied	101	0.228891
Haemolymph	OTU9191	Firmicutes	unclassied	101	0.228891
Haemolymph	OTU9121	Proteobacteria	Pseudolabrys	101	0.228891
Haemolymph	OTU9262	Bacteroidota	Prevotella	101	0.228891
Haemolymph	OTU10918	Campilobacterota	Helicobacter	101	0.23462
Haemolymph	OTU9161	Verrucomicrobiota	unclassied	101	0.228891
Haemolymph	OTU9221	Bacteroidota	unclassied	101	0.228891
Haemolymph	OTU9063	Actinobacteriota	Acidothermus	101	0.228891
Haemolymph	OTU12745	Bacteroidota	Bacteroides	101	0.228891
Haemolymph	OTU9194	Bacteroidota	Alloprevotella	101	0.228891
Haemolymph	OTU9059	Proteobacteria	unclassied	101	0.228891
Haemolymph	OTU9230	unclassified	unclassified	101	0.228891
Haemolymph	OTU9019	Desulfobacterota	unclassied	101	0.228891
Haemolymph	OTU9042	Bdellovibrionota	unclassied	101	0.228891
Haemolymph	OTU9111	Firmicutes	Megamonas	101	0.228891
Haemolymph	OTU9220	NB1-j	unclassied	101	0.228891
Haemolymph	OTU9321	Armatimonadota	unclassied	101	0.228891
Haemolymph	OTU9148	Chloroflexi	unclassied	101	0.228891
Haemolymph	OTU9204	Acidobacteriota	unclassied	101	0.228891
Haemolymph	OTU8988	Chloroflexi	unclassied	101	0.228891
Haemolymph	OTU9284	Firmicutes	unclassied	101	0.228891
Haemolymph	OTU9313	Proteobacteria	Reyranella	101	0.228891
Haemolymph	OTU13768	Firmicutes	Allobaculum	101	0.228422
Haemolymph	OTU9081	Chloroflexi	FCPS473	101	0.228891
Haemolymph	OTU9020	Acidobacteriota	unclassied	101	0.228891
Haemolymph	OTU6973	Proteobacteria	unclassied	101	0.228891
Haemolymph	OTU8560	Actinobacteriota	Sva0996_marine_group	101	0.228891
Haemolymph	OTU9106	Proteobacteria	unclassied	101	0.228891
Haemolymph	OTU9304	Proteobacteria	Acidibacter	100	0.233854
Haemolymph	OTU10673	Proteobacteria	unclassied	100	0.233854
Haemolymph	OTU9145	Bacteroidota	Bacteroides	100	0.228839
Haemolymph	OTU10941	Proteobacteria	Thermomonas	100	0.228839
Haemolymph	OTU3213	Chloroflexi	unclassied	100	0.228839
Haemolymph	OTU11170	Firmicutes	Ileibacterium	100	0.232661
Haemolymph	OTU9324	Proteobacteria	MND1	100	0.228839
Haemolymph	OTU1463	Actinobacteriota	unclassied	100	0.213859
Haemolymph	OTU8650	Proteobacteria	unclassied	100	0.221511
Haemolymph	OTU3209	Bacteroidota	unclassied	100	0.22156
Haemolymph	OTU11439	Actinobacteriota	Corynebacterium	100	0.24192
Haemolymph	OTU8994	GAL15	unclassied	100	0.228839
Haemolymph	OTU9189	Latescibacterota	unclassied	100	0.228839
Haemolymph	OTU9044	Bacteroidota	unclassied	100	0.228839
Haemolymph	OTU6005	Gemmatimonadota	unclassied	100	0.233854
Haemolymph	OTU16923	Proteobacteria	Pragia	100	0.231266
Haemolymph	OTU9289	Actinobacteriota	Iamia	100	0.228839
Haemolymph	OTU13496	Proteobacteria	Haemophilus	100	0.228839
Haemolymph	OTU6428	Acidobacteriota	unclassied	100	0.228839
Haemolymph	OTU7545	Actinobacteriota	Sva0996_marine_group	100	0.228839
Haemolymph	OTU9014	Actinobacteriota	unclassied	99	0.226258
Haemolymph	OTU12159	Proteobacteria	Ramlibacter	99	0.23528
Haemolymph	OTU9793	Proteobacteria	unclassied	99	0.226258
Haemolymph	OTU9021	Bacteroidota	unclassied	99	0.228786
Haemolymph	OTU18852	Acidobacteriota	unclassied	99	0.242975
Haemolymph	OTU10431	Chloroflexi	unclassied	99	0.244574
Haemolymph	OTU11573	Bacteroidota	unclassied	99	0.216631
Haemolymph	OTU2909	Firmicutes	Turicibacter	99	0.228786
Haemolymph	OTU9091	Proteobacteria	unclassied	99	0.23451
Haemolymph	OTU9616	Actinobacteriota	unclassied	98	0.229257
Haemolymph	OTU19281	Firmicutes	unclassied	98	0.222345
Haemolymph	OTU17586	Proteobacteria	unclassied	98	0.227592
Haemolymph	OTU9065	Chloroflexi	unclassied	97	0.228682
Haemolymph	OTU8742	Acidobacteriota	unclassied	97	0.236612
Haemolymph	OTU2653	Verrucomicrobiota	unclassied	97	0.253667
Haemolymph	OTU1532	Firmicutes	Clostridium_sensu_stricto_1	97	0.226411
Haemolymph	OTU11433	Fusobacteriota	Fusobacterium	97	0.232445
Haemolymph	OTU9222	Myxococcota	unclassied	96	0.226054
Haemolymph	OTU2551	Acidobacteriota	Luteitalea	96	0.228682
Haemolymph	OTU2305	Proteobacteria	unclassied	96	0.228682
Haemolymph	OTU10726	Firmicutes	Lachnospiraceae_NK4A136_group	96	0.221413
Haemolymph	OTU12007	Firmicutes	Lachnospiraceae_NK4A136_group	96	0.229257
Haemolymph	OTU9047	Firmicutes	unclassied	96	0.221413
Haemolymph	OTU2157	Acidobacteriota	RB41	96	0.228682
Haemolymph	OTU13104	Acidobacteriota	unclassied	96	0.226054
Haemolymph	OTU2238	Actinobacteriota	CL500-29_marine_group	96	0.230787
Haemolymph	OTU2359	Chloroflexi	unclassied	95	0.22863
Haemolymph	OTU2253	Acidobacteriota	unclassied	95	0.230628
Haemolymph	OTU9070	Acidobacteriota	unclassied	95	0.230628
Haemolymph	OTU9162	Proteobacteria	Sphingomonas	95	0.226258
Haemolymph	OTU9667	Actinobacteriota	Brachybacterium	95	0.226615
Haemolymph	OTU9875	Firmicutes	Lachnoclostridium	95	0.226615
Haemolymph	OTU8034	Proteobacteria	Thiobacillus	95	0.230628
Haemolymph	OTU16774	Acidobacteriota	Candidatus_Koribacter	95	0.22863
Haemolymph	OTU2152	Proteobacteria	Salinisphaera	95	0.230628
Haemolymph	OTU2286	Methylomirabilota	unclassied	95	0.230628
Haemolymph	OTU2158	Planctomycetota	unclassied	94	0.228578
Haemolymph	OTU2239	Proteobacteria	Azoarcus	94	0.228578
Haemolymph	OTU2228	Actinobacteriota	Gaiella	94	0.228578
Haemolymph	OTU2452	Acidobacteriota	unclassied	94	0.228578
Haemolymph	OTU2440	Gemmatimonadota	unclassied	94	0.228578
Haemolymph	OTU2127	Chloroflexi	unclassied	94	0.228578
Haemolymph	OTU2457	Proteobacteria	Novosphingobium	94	0.228578
Haemolymph	OTU11638	Firmicutes	UCG-009	94	0.228578
Haemolymph	OTU2247	Gemmatimonadota	unclassied	94	0.228578
Haemolymph	OTU2122	Firmicutes	unclassied	94	0.228578
Haemolymph	OTU2570	Bacteroidota	unclassied	94	0.228578
Haemolymph	OTU2246	Bacteroidota	Alistipes	94	0.228578
Haemolymph	OTU3041	Acidobacteriota	unclassied	94	0.228578
Haemolymph	OTU2237	Actinobacteriota	Iamia	94	0.228578
Haemolymph	OTU2125	Bacteroidota	unclassied	94	0.228578
Haemolymph	OTU2348	Proteobacteria	unclassied	94	0.228578
Haemolymph	OTU2185	Nitrospirota	Nitrospira	94	0.228578
Haemolymph	OTU2563	Proteobacteria	Acidibacter	94	0.228578
Haemolymph	OTU2294	Acidobacteriota	Terriglobus	94	0.228578
Haemolymph	OTU2329	Elusimicrobiota	unclassied	94	0.228578
Haemolymph	OTU2196	Firmicutes	unclassied	94	0.228578
Haemolymph	OTU2472	Bacteroidota	Prevotellaceae_NK3B31_group	94	0.228578
Haemolymph	OTU2355	Proteobacteria	unclassied	94	0.228578
Haemolymph	OTU8569	Patescibacteria	unclassied	94	0.228578
Haemolymph	OTU2331	Proteobacteria	Methylotenera	94	0.228578
Haemolymph	OTU2322	Campilobacterota	Halarcobacter	94	0.228578
Haemolymph	OTU2147	Proteobacteria	Pontibacterium	94	0.228578
Haemolymph	OTU2126	Acidobacteriota	unclassied	94	0.228578
Haemolymph	OTU4507	Chloroflexi	unclassied	94	0.228578
Haemolymph	OTU8993	Proteobacteria	IS-44	94	0.218709
Haemolymph	OTU2319	Gemmatimonadota	unclassied	94	0.228578
Haemolymph	OTU2309	unclassified	unclassified	94	0.228578
Haemolymph	OTU2387	Proteobacteria	unclassied	94	0.228578
Haemolymph	OTU17415	Proteobacteria	Thermomonas	94	0.228578
Haemolymph	OTU3240	Acidobacteriota	unclassied	94	0.228578
Haemolymph	OTU2206	Planctomycetota	Aquisphaera	94	0.228578
Haemolymph	OTU2577	Firmicutes	Christensenellaceae_R-7_group	94	0.228578
Haemolymph	OTU2121	Bacteroidota	Prevotella	94	0.228578
Haemolymph	OTU2332	Chloroflexi	unclassied	94	0.228578
Haemolymph	OTU2156	Firmicutes	Butyricicoccus	94	0.228578
Haemolymph	OTU3424	Campilobacterota	unclassied	94	0.228578
Haemolymph	OTU2139	unclassified	unclassified	94	0.228578
Haemolymph	OTU2177	Chloroflexi	unclassied	94	0.228578
Haemolymph	OTU2482	Proteobacteria	Clade_Ib	94	0.228578
Haemolymph	OTU11298	Proteobacteria	unclassied	94	0.191962
Haemolymph	OTU2306	Firmicutes	Eubacterium_nodatum_group	94	0.228578
Haemolymph	OTU2222	Actinobacteriota	unclassied	94	0.228578
Haemolymph	OTU2171	Firmicutes	Exiguobacterium	94	0.228578
Haemolymph	OTU12846	Firmicutes	Lachnospiraceae_NK4A136_group	94	0.219379
Haemolymph	OTU12732	Bacteroidota	Dysgonomonas	93	0.228526
Haemolymph	OTU2143	Firmicutes	Roseburia	93	0.228526
Haemolymph	OTU4640	Firmicutes	Paeniclostridium	93	0.228474
Haemolymph	OTU2539	Nitrospirota	unclassied	93	0.228526
Haemolymph	OTU2179	Firmicutes	unclassied	93	0.228526
Haemolymph	OTU2569	Nitrospirota	unclassied	93	0.228526
Haemolymph	OTU2564	Proteobacteria	unclassied	93	0.228526
Haemolymph	OTU2561	Desulfobacterota	unclassied	93	0.228526
Haemolymph	OTU16557	Acidobacteriota	unclassied	93	0.228526
Haemolymph	OTU19267	Firmicutes	Lactococcus	93	0.228526
Haemolymph	OTU16973	Firmicutes	Anaerorhabdus_furcosa_group	93	0.192072
Haemolymph	OTU2579	Bacteroidota	unclassied	93	0.228474
Haemolymph	OTU11630	Proteobacteria	Burkholderia-Caballeronia-Paraburkholderia	93	0.228474
Haemolymph	OTU12470	Acidobacteriota	unclassied	92	0.218566
Haemolymph	OTU13077	Bacteroidota	Winogradskyella	92	0.228422
Haemolymph	OTU2393	Acidobacteriota	Aridibacter	92	0.228422
Haemolymph	OTU2416	Gemmatimonadota	unclassied	92	0.228474
Haemolymph	OTU8787	Chloroflexi	unclassied	92	0.228162
Haemolymph	OTU11301	Firmicutes	Colidextribacter	92	0.22837
Haemolymph	OTU11205	Acidobacteriota	Bryobacter	92	0.22279
Haemolymph	OTU19441	Gemmatimonadota	unclassied	92	0.221169
Haemolymph	OTU2281	unclassified	unclassified	92	0.256194
Haemolymph	OTU13554	Proteobacteria	Microvirga	91	0.220149
Haemolymph	OTU8209	Acidobacteriota	unclassied	91	0.245232
Haemolymph	OTU2140	Actinobacteriota	unclassied	91	0.228318
Haemolymph	OTU1717	Chloroflexi	unclassied	91	0.229362
Haemolymph	OTU13472	Proteobacteria	Vibrio	91	0.24128
Haemolymph	OTU9320	Acidobacteriota	unclassied	90	0.237004
Haemolymph	OTU9107	Proteobacteria	Aminobacter	89	0.206889
Haemolymph	OTU11307	Proteobacteria	Lysobacter	89	0.228214
Haemolymph	OTU8765	Proteobacteria	Sphingomonas	89	0.226309
Haemolymph	OTU9311	Patescibacteria	unclassied	88	0.222592
Haemolymph	OTU9915	Spirochaetota	unclassied	88	0.221217
Haemolymph	OTU10940	Firmicutes	Phascolarctobacterium	88	0.219091
Haemolymph	OTU8972	Proteobacteria	unclassied	88	0.228214
Haemolymph	OTU2334	Acidobacteriota	unclassied	87	0.217006
Haemolymph	OTU13928	Firmicutes	Veillonella	87	0.233256
Haemolymph	OTU8674	Methylomirabilota	unclassied	87	0.228214
Haemolymph	OTU2582	Desulfobacterota	Desulfovibrio	86	0.227129
Haemolymph	OTU8719	Firmicutes	Bacillus	86	0.220634
Haemolymph	OTU8550	Proteobacteria	Aggregatibacter	86	0.22682
Haemolymph	OTU10161	Proteobacteria	unclassied	85	0.189818
Haemolymph	OTU11586	Bacteroidota	Porphyromonas	85	0.191558
Haemolymph	OTU2192	Actinobacteriota	unclassied	85	0.222938
Haemolymph	OTU19328	Actinobacteriota	Cutibacterium	84	0.232068
Haemolymph	OTU1051	Proteobacteria	Brevundimonas	84	0.216865
Haemolymph	OTU3939	Proteobacteria	Pseudomonas	84	0.21649
Haemolymph	OTU15735	Proteobacteria	Comamonas	83	0.250187
Haemolymph	OTU2568	Proteobacteria	Reyranella	82	0.226564
Haemolymph	OTU2524	Firmicutes	Frisingicoccus	82	0.231213
Haemolymph	OTU15921	Proteobacteria	Glaciecola	82	0.216771
Haemolymph	OTU10861	Proteobacteria	Pseudoxanthomonas	81	0.232499
Haemolymph	OTU5267	Proteobacteria	Celeribacter	81	0.213042
Haemolymph	OTU9159	Proteobacteria	Methylophaga	81	0.234291
Haemolymph	OTU8826	Proteobacteria	unclassied	80	0.219427
Haemolymph	OTU11451	Actinobacteriota	Sva0996_marine_group	79	0.227438
Haemolymph	OTU2186	Proteobacteria	unclassied	79	0.21098
Haemolymph	OTU11150	Proteobacteria	Lautropia	78	0.219715
Haemolymph	OTU10631	Firmicutes	Lachnospiraceae_NK4A136_group	78	0.238412
Haemolymph	OTU2078	Actinobacteriota	Acidothermus	78	0.22682
Haemolymph	OTU1306	Acidobacteriota	unclassied	77	0.227799
Haemolymph	OTU1207	unclassified	unclassified	77	0.269841
Haemolymph	OTU9393	Firmicutes	unclassied	76	0.215514
Haemolymph	OTU2598	unclassified	unclassified	76	0.263809
Haemolymph	OTU19661	Desulfobacterota	unclassied	76	0.205913
Haemolymph	OTU9416	Proteobacteria	Ellin6067	75	0.227696
Haemolymph	OTU1958	Actinobacteriota	unclassied	75	0.221169
Haemolymph	OTU2597	Proteobacteria	unclassied	75	0.269479
Haemolymph	OTU11683	Gemmatimonadota	unclassied	75	0.2006
Haemolymph	OTU3156	unclassified	unclassified	74	0.269334
Haemolymph	OTU2695	Patescibacteria	unclassied	73	0.268469
Haemolymph	OTU2714	Verrucomicrobiota	unclassied	73	0.268469
Haemolymph	OTU3166	Proteobacteria	unclassied	73	0.268469
Haemolymph	OTU2634	Synergistota	unclassied	73	0.268469
Haemolymph	OTU3126	Firmicutes	Marvinbryantia	73	0.268469
Haemolymph	OTU3021	Acidobacteriota	unclassied	73	0.268469
Haemolymph	OTU2891	Proteobacteria	unclassied	73	0.268469
Haemolymph	OTU2989	unclassified	unclassified	73	0.268469
Haemolymph	OTU2885	Proteobacteria	unclassied	73	0.268469
Haemolymph	OTU3102	Proteobacteria	Legionella	73	0.268469
Haemolymph	OTU2605	Actinobacteriota	Marmoricola	73	0.268469
Haemolymph	OTU11287	unclassified	unclassified	73	0.271595
Haemolymph	OTU3150	Chloroflexi	unclassied	73	0.268469
Haemolymph	OTU2656	unclassified	unclassified	73	0.268469
Haemolymph	OTU2635	Bacteroidota	Alistipes	73	0.268469
Haemolymph	OTU16218	Acidobacteriota	Stenotrophobacter	73	0.277762
Haemolymph	OTU3136	unclassified	unclassified	73	0.268469
Haemolymph	OTU2725	Proteobacteria	unclassied	73	0.268469
Haemolymph	OTU1398	Proteobacteria	unclassied	73	0.268469
Haemolymph	OTU2708	Acidobacteriota	RB41	73	0.268829
Haemolymph	OTU2842	Acidobacteriota	unclassied	73	0.268469
Haemolymph	OTU3158	Verrucomicrobiota	Luteolibacter	73	0.268469
Haemolymph	OTU2769	Proteobacteria	Pedomicrobium	72	0.272777
Haemolymph	OTU1949	unclassified	unclassified	72	0.278148
Haemolymph	OTU7229	Bacteroidota	unclassied	72	0.272777
Haemolymph	OTU2882	unclassified	unclassified	72	0.268397
Haemolymph	OTU3061	Actinobacteriota	Streptomyces	71	0.272703
Haemolymph	OTU13563	Proteobacteria	Neisseria	71	0.277148
Haemolymph	OTU3142	Bacteroidota	Prevotellaceae_Ga6A1_group	71	0.274494
Haemolymph	OTU2827	Cyanobacteria	unclassied	71	0.286408
Haemolymph	OTU3170	Firmicutes	unclassied	71	0.268325
Haemolymph	OTU10541	Firmicutes	Lachnospiraceae_FCS020_group	71	0.268325
Haemolymph	OTU3172	Actinobacteriota	unclassied	70	0.276309
Haemolymph	OTU2930	Bacteroidota	unclassied	70	0.274044
Haemolymph	OTU3132	Proteobacteria	unclassied	70	0.272037
Haemolymph	OTU10628	Firmicutes	Lactobacillus	70	0.268254
Haemolymph	OTU2846	Bacteroidota	unclassied	70	0.268254
Haemolymph	OTU2265	unclassified	unclassified	70	0.268254
Haemolymph	OTU2687	Actinobacteriota	unclassied	70	0.271448
Haemolymph	OTU3031	Proteobacteria	Sphingomonas	70	0.268254
Haemolymph	OTU6490	Proteobacteria	Bosea	70	0.27608
Haemolymph	OTU2746	Firmicutes	Oscillibacter	70	0.271008
Haemolymph	OTU13524	Proteobacteria	unclassied	69	0.279154
Haemolymph	OTU3078	Desulfobacterota	Desulfomicrobium	69	0.266614
Haemolymph	OTU10598	Actinobacteriota	Kocuria	69	0.222642
Haemolymph	OTU3157	Actinobacteriota	unclassied	69	0.273297
Haemolymph	OTU14500	Proteobacteria	unclassied	69	0.266614
Haemolymph	OTU3128	Actinobacteriota	unclassied	69	0.266614
Haemolymph	OTU6649	Proteobacteria	MND1	69	0.270715
Haemolymph	OTU11165	Proteobacteria	unclassied	68	0.272258
Haemolymph	OTU2654	Proteobacteria	Sphingomonas	67	0.268325
Haemolymph	OTU3146	Firmicutes	UCG-005	67	0.255216
Haemolymph	OTU18973	Firmicutes	Ruminococcus	67	0.278999
Haemolymph	OTU12602	Firmicutes	unclassied	66	0.265204
Haemolymph	OTU3044	Proteobacteria	Ahniella	66	0.266401
Haemolymph	OTU10696	Acidobacteriota	unclassied	65	0.247349
Haemolymph	OTU18629	Proteobacteria	Rhodobacter	65	0.197286
Haemolymph	OTU11635	Nitrospirota	Nitrospira	64	0.259307
Haemolymph	OTU3163	Bacteroidota	unclassied	62	0.262703
Haemolymph	OTU13098	Bacteroidota	unclassied	60	0.239265
Haemolymph	OTU6111	Acidobacteriota	unclassied	60	0.25201
Haemolymph	OTU3120	unclassified	unclassified	60	0.259106
Haemolymph	OTU11031	Firmicutes	Peptoniphilus	60	0.22112
Haemolymph	OTU2743	Gemmatimonadota	unclassied	60	0.247166
Haemolymph	OTU3159	Bdellovibrionota	Bdellovibrio	59	0.263255
Haemolymph	OTU11036	Proteobacteria	Ralstonia	59	0.223336
Haemolymph	OTU9272	unclassified	unclassified	59	0.201163
Haemolymph	OTU10928	Proteobacteria	Haemophilus	59	0.255737
Haemolymph	OTU11544	Deferribacterota	Mucispirillum	59	0.230893
Haemolymph	OTU11217	Proteobacteria	Wolbachia	58	0.223485
Haemolymph	OTU2784	Chloroflexi	unclassied	58	0.239952
Haemolymph	OTU6027	Proteobacteria	unclassied	58	0.222988
Haemolymph	OTU11394	Proteobacteria	Francisella	57	0.216584
Haemolymph	OTU11311	Proteobacteria	Rickettsia	57	0.227955
Haemolymph	OTU11044	Firmicutes	Enterococcus	56	0.22811
Haemolymph	OTU11220	Proteobacteria	Gluconobacter	55	0.220246
Haemolymph	OTU6413	Bacteroidota	unclassied	55	0.205744
Haemolymph	OTU11353	Proteobacteria	Pseudomonas	55	0.223236
Haemolymph	OTU10948	Proteobacteria	Serratia	55	0.218566
Haemolymph	OTU10959	Firmicutes	Staphylococcus	55	0.227592
Haemolymph	OTU2685	unclassified	unclassified	54	0.259508
Haemolymph	OTU1225	Proteobacteria	Chujaibacter	54	0.219187
Haemolymph	OTU11102	Firmicutes	Mycoplasma	53	0.218328
Haemolymph	OTU11367	Firmicutes	Lactobacillus	52	0.227696
Haemolymph	OTU11580	Proteobacteria	Enterobacter	52	0.234565
Haemolymph	OTU11124	Proteobacteria	Acinetobacter	52	0.222889
Haemolymph	OTU14048	Proteobacteria	Hydrogenophaga	52	0.208654
Haemolymph	OTU11015	Proteobacteria	Arsenophonus	52	0.223087
Haemolymph	OTU11773	Chloroflexi	unclassied	50	0.212996
Haemolymph	OTU11768	Acidobacteriota	unclassied	50	0.209307
Haemolymph	OTU12213	Actinobacteriota	unclassied	49	0.219956
Haemolymph	OTU11629	Proteobacteria	Pseudomonas	49	0.217335
Haemolymph	OTU11643	Acidobacteriota	unclassied	48	0.21232
Haemolymph	OTU18518	Verrucomicrobiota	Candidatus_Udaeobacter	48	0.213541
Haemolymph	OTU10303	Verrucomicrobiota	Candidatus_Udaeobacter	47	0.218614
Haemolymph	OTU6011	Proteobacteria	unclassied	47	0.214179
Haemolymph	OTU2944	unclassified	unclassified	47	0.251947
Haemolymph	OTU13154	Proteobacteria	Shewanella	47	0.242388
Haemolymph	OTU10937	Proteobacteria	Coxiella	47	0.222493
Haemolymph	OTU7227	Acidobacteriota	unclassied	47	0.208264
Haemolymph	OTU12003	Acidobacteriota	RB41	46	0.215005
Haemolymph	OTU11143	Firmicutes	unclassied	45	0.218233
Haemolymph	OTU11052	Proteobacteria	unclassied	45	0.219235
Haemolymph	OTU10991	Proteobacteria	Serratia	45	0.210096
Haemolymph	OTU11753	Proteobacteria	Pseudomonas	44	0.217949
Haemolymph	OTU11281	Acidobacteriota	unclassied	44	0.217335
Haemolymph	OTU4637	Verrucomicrobiota	ADurb.Bin063-1	44	0.227541
Haemolymph	OTU11761	Acidobacteriota	Granulicella	44	0.212051
Haemolymph	OTU13508	Cyanobacteria	unclassied	43	0.211336
Haemolymph	OTU11637	Firmicutes	Lachnospiraceae_NK4A136_group	43	0.25119
Haemolymph	OTU2953	Proteobacteria	unclassied	43	0.26079
Haemolymph	OTU12823	Acidobacteriota	unclassied	43	0.214867
Haemolymph	OTU10587	Acidobacteriota	unclassied	42	0.210803
Haemolymph	OTU10764	Acidobacteriota	RB41	42	0.213768
Haemolymph	OTU11159	Nitrospirota	Nitrospira	41	0.218233
Haemolymph	OTU13868	Firmicutes	Staphylococcus	41	0.217949
Haemolymph	OTU11000	Actinobacteriota	unclassied	41	0.208524
Haemolymph	OTU11046	Acidobacteriota	RB41	41	0.216771
Haemolymph	OTU11422	Acidobacteriota	RB41	40	0.226564
Haemolymph	OTU10743	Bacteroidota	Niastella	40	0.196474
Haemolymph	OTU6411	Gemmatimonadota	unclassied	39	0.210184
Haemolymph	OTU10503	Bacteroidota	Rikenellaceae_RC9_gut_group	39	0.215467
Haemolymph	OTU2724	unclassified	unclassified	39	0.243328
Haemolymph	OTU805	Bacteroidota	Flavisolibacter	38	0.211782
Haemolymph	OTU11127	Actinobacteriota	Corynebacterium	38	0.215699
Haemolymph	OTU11440	Firmicutes	Faecalibacterium	38	0.208307
Haemolymph	OTU11092	Desulfobacterota	SEEP-SRB1	38	0.218281
Haemolymph	OTU6245	Proteobacteria	unclassied	38	0.206719
Haemolymph	OTU11704	Acidobacteriota	RB41	37	0.222592
Haemolymph	OTU5265	Bacteroidota	Porphyromonas	36	0.209701
Haemolymph	OTU940	Caldatribacteriota	unclassied	36	0.209657
Haemolymph	OTU9678	Gemmatimonadota	unclassied	36	0.210449
Haemolymph	OTU11318	Firmicutes	Staphylococcus	34	0.217194
Haemolymph	OTU3487	Acidobacteriota	RB41	34	0.210405
Haemolymph	OTU3214	Proteobacteria	Pseudomonas	34	0.204235
Haemolymph	OTU11072	Acidobacteriota	unclassied	34	0.204987
Haemolymph	OTU9803	Acidobacteriota	unclassied	34	0.205533
Haemolymph	OTU12086	Actinobacteriota	Brevibacterium	34	0.206506
Haemolymph	OTU11030	Firmicutes	Anaerococcus	34	0.214959
Haemolymph	OTU11575	Firmicutes	Lachnospiraceae_NK4A136_group	34	0.207746
Haemolymph	OTU11518	Proteobacteria	unclassied	34	0.206209
Haemolymph	OTU15697	Proteobacteria	Providencia	33	0.210361
Haemolymph	OTU6692	Proteobacteria	Acidibacter	33	0.191925
Haemolymph	OTU11893	Bacteroidota	Terrimonas	33	0.209789
Haemolymph	OTU1324	Proteobacteria	unclassied	32	0.204777
Haemolymph	OTU5895	Acidobacteriota	RB41	32	0.219763
Haemolymph	OTU4042	Acidobacteriota	Subgroup_10	32	0.192109
Haemolymph	OTU11585	Acidobacteriota	unclassied	32	0.195746
Haemolymph	OTU6909	Verrucomicrobiota	Candidatus_Udaeobacter	32	0.219908
Haemolymph	OTU12174	Patescibacteria	TM7a	32	0.202259
Haemolymph	OTU10656	Acidobacteriota	unclassied	32	0.195593
Haemolymph	OTU11228	Proteobacteria	Acinetobacter	32	0.223087
Haemolymph	OTU5837	Proteobacteria	unclassied	31	0.202463
Haemolymph	OTU1015	Proteobacteria	unclassied	31	0.201568
Haemolymph	OTU13610	Firmicutes	unclassied	31	0.196551
Haemolymph	OTU10373	Acidobacteriota	unclassied	31	0.214729
Haemolymph	OTU11398	Fusobacteriota	Leptotrichia	31	0.207532
Haemolymph	OTU10330	Proteobacteria	MND1	31	0.195212
Haemolymph	OTU10565	Proteobacteria	Ellin6067	30	0.190431
Haemolymph	OTU11074	Proteobacteria	Ac37b	30	0.190395
Haemolymph	OTU1735	Proteobacteria	unclassied	30	0.203572
Haemolymph	OTU11481	Acidobacteriota	unclassied	30	0.206549
Haemolymph	OTU1046	Nitrospirota	Nitrospira	30	0.195669
Haemolymph	OTU10822	Acidobacteriota	unclassied	29	0.21986
Haemolymph	OTU11105	Proteobacteria	unclassied	29	0.202014
Haemolymph	OTU1553	Acidobacteriota	unclassied	29	0.221706
Haemolymph	OTU11259	Proteobacteria	unclassied	29	0.201325
Haemolymph	OTU9536	Proteobacteria	Variovorax	29	0.191815
Haemolymph	OTU1411	Methylomirabilota	unclassied	28	0.20012
Haemolymph	OTU14828	Chloroflexi	unclassied	28	0.221413
Haemolymph	OTU10149	Acidobacteriota	unclassied	28	0.20056
Haemolymph	OTU11306	Proteobacteria	unclassied	28	0.199523
Haemolymph	OTU14368	Acidobacteriota	unclassied	28	0.204569
Haemolymph	OTU16321	Acidobacteriota	RB41	28	0.217382
Haemolymph	OTU10608	Verrucomicrobiota	Candidatus_Udaeobacter	28	0.196937
Haemolymph	OTU1246	Proteobacteria	unclassied	27	0.20036
Haemolymph	OTU5836	Bacteroidota	Rikenellaceae_RC9_gut_group	27	0.197948
Haemolymph	OTU9934	Proteobacteria	unclassied	27	0.198811
Haemolymph	OTU4677	Proteobacteria	unclassied	27	0.20957
Haemolymph	OTU10778	Proteobacteria	unclassied	27	0.207833
Haemolymph	OTU1118	Bacteroidota	unclassied	27	0.201892
Haemolymph	OTU1104	Planctomycetota	unclassied	27	0.20461
Haemolymph	OTU5124	Acidobacteriota	unclassied	27	0.187302
Haemolymph	OTU1004	Nitrospirota	Nitrospira	27	0.20461
Haemolymph	OTU3818	Proteobacteria	unclassied	27	0.20052
Haemolymph	OTU4461	Bacteroidota	unclassied	27	0.19885
Haemolymph	OTU13170	Cyanobacteria	Cyanobium_PCC-6307	27	0.182729
Haemolymph	OTU5879	Methylomirabilota	unclassied	26	0.189782
Haemolymph	OTU1286	Chloroflexi	unclassied	26	0.193555
Haemolymph	OTU3244	Actinobacteriota	unclassied	26	0.18233
Haemolymph	OTU1729	Proteobacteria	Shewanella	26	0.193555
Haemolymph	OTU13921	Proteobacteria	Vibrio	26	0.193555
Haemolymph	OTU13422	Firmicutes	Fusibacter	26	0.193555
Haemolymph	OTU1365	Firmicutes	Candidatus_Bacilloplasma	26	0.193555
Haemolymph	OTU10288	Bacteroidota	Bacteroides	26	0.185982
Haemolymph	OTU1189	Proteobacteria	Vibrio	26	0.193555
Haemolymph	OTU19447	Firmicutes	Candidatus_Bacilloplasma	26	0.193555
Haemolymph	OTU1596	Proteobacteria	Craurococcus-Caldovatus	26	0.193555
Haemolymph	OTU12768	Firmicutes	Candidatus_Bacilloplasma	26	0.193555
Haemolymph	OTU6551	Proteobacteria	unclassied	26	0.192293
Haemolymph	OTU19252	Acidobacteriota	RB41	26	0.209045
Haemolymph	OTU1154	Proteobacteria	Shewanella	26	0.193555
Haemolymph	OTU1662	Actinobacteriota	unclassied	25	0.193629
Haemolymph	OTU6898	Verrucomicrobiota	Candidatus_Udaeobacter	25	0.220149
Haemolymph	OTU18513	Acidobacteriota	unclassied	25	0.220004
Haemolymph	OTU1338	Bacteroidota	Bacteroides	25	0.20234
Haemolymph	OTU6044	Proteobacteria	Candidatus_Midichloria	25	0.206719
Haemolymph	OTU19073	Acidobacteriota	unclassied	25	0.214408
Haemolymph	OTU9673	Acidobacteriota	RB41	25	0.200841
Haemolymph	OTU9661	Acidobacteriota	unclassied	25	0.187372
Haemolymph	OTU5989	Campilobacterota	Helicobacter	25	0.208005
Haemolymph	OTU10067	Actinobacteriota	CL500-29_marine_group	25	0.185089
Haemolymph	OTU12718	Firmicutes	UCG-002	25	0.185089
Haemolymph	OTU292	Nitrospirota	Nitrospira	25	0.215978
Haemolymph	OTU6903	Proteobacteria	Sphingomonas	25	0.207575
Haemolymph	OTU2317	unclassified	unclassified	24	0.244813
Haemolymph	OTU5733	Proteobacteria	Aeromonas	24	0.193331
Haemolymph	OTU12958	Bacteroidota	Alloprevotella	24	0.200962
Haemolymph	OTU12605	Proteobacteria	unclassied	24	0.204736
Haemolymph	OTU3429	Proteobacteria	unclassied	24	0.197014
Haemolymph	OTU11928	Proteobacteria	Gluconobacter	24	0.208871
Haemolymph	OTU9650	Acidobacteriota	unclassied	24	0.185295
Haemolymph	OTU11472	Firmicutes	Peptoniphilus	24	0.20068
Haemolymph	OTU3779	unclassified	unclassified	24	0.212861
Haemolymph	OTU5864	Acidobacteriota	RB41	23	0.208264
Haemolymph	OTU10545	Proteobacteria	Erwinia	23	0.19054
Haemolymph	OTU6362	Actinobacteriota	unclassied	23	0.204235
Haemolymph	OTU10128	Acidobacteriota	RB41	23	0.200761
Haemolymph	OTU7111	Acidobacteriota	unclassied	23	0.203572
Haemolymph	OTU11158	Proteobacteria	Lysobacter	23	0.189317
Haemolymph	OTU9747	Bacteroidota	Prevotella	23	0.177837
Haemolymph	OTU11792	Acidobacteriota	unclassied	23	0.202995
Haemolymph	OTU13086	Proteobacteria	Sphingomonas	23	0.195975
Haemolymph	OTU11540	Chloroflexi	unclassied	22	0.247654
Haemolymph	OTU15207	Proteobacteria	unclassied	22	0.197441
Haemolymph	OTU3651	Bacteroidota	Flavitalea	22	0.203448
Haemolymph	OTU11972	Bacteroidota	unclassied	22	0.201446
Haemolymph	OTU9801	Spirochaetota	Treponema	22	0.193779
Haemolymph	OTU2659	Proteobacteria	unclassied	22	0.247288
Haemolymph	OTU6815	Chloroflexi	unclassied	22	0.217901
Haemolymph	OTU12305	Acidobacteriota	unclassied	22	0.215051
Haemolymph	OTU6526	Proteobacteria	unclassied	22	0.187057
Haemolymph	OTU11464	Bacteroidota	Terrimonas	22	0.233582
Haemolymph	OTU11776	Chloroflexi	unclassied	22	0.180136
Haemolymph	OTU16910	Acidobacteriota	unclassied	22	0.218091
Haemolymph	OTU9696	Acidobacteriota	Candidatus_Solibacter	21	0.179975
Haemolymph	OTU10334	Firmicutes	Anaerotruncus	21	0.198261
Haemolymph	OTU13725	Proteobacteria	Acidibacter	21	0.198575
Haemolymph	OTU10488	Proteobacteria	Hyphomicrobium	21	0.195478
Haemolymph	OTU9686	Firmicutes	unclassied	21	0.18612
Haemolymph	OTU9730	Firmicutes	unclassied	21	0.178248
Haemolymph	OTU2225	unclassified	unclassified	21	0.251757
Haemolymph	OTU9623	Proteobacteria	Aeromonas	21	0.196551
Haemolymph	OTU6133	Acidobacteriota	unclassied	21	0.188996
Haemolymph	OTU713	Acidobacteriota	unclassied	21	0.187232
Haemolymph	OTU2276	Gemmatimonadota	unclassied	20	0.244574
Haemolymph	OTU11620	Acidobacteriota	unclassied	20	0.201123
Haemolymph	OTU13972	Acidobacteriota	Bryobacter	20	0.178311
Haemolymph	OTU2315	Proteobacteria	Henriciella	20	0.244574
Haemolymph	OTU9569	RCP2-54	unclassied	20	0.202831
Haemolymph	OTU6518	Methylomirabilota	unclassied	20	0.21649
Haemolymph	OTU6424	Firmicutes	unclassied	20	0.187442
Haemolymph	OTU1691	Proteobacteria	Brevundimonas	20	0.202585
Haemolymph	OTU11597	Actinobacteriota	Rothia	20	0.186189
Haemolymph	OTU3276	Acidobacteriota	unclassied	19	0.193816
Haemolymph	OTU1194	Proteobacteria	unclassied	19	0.246256
Haemolymph	OTU10953	Proteobacteria	Devosia	19	0.190286
Haemolymph	OTU10075	Bacteroidota	Capnocytophaga	19	0.180428
Haemolymph	OTU11406	Proteobacteria	Nordella	19	0.201123
Haemolymph	OTU6519	Acidobacteriota	unclassied	19	0.193517
Haemolymph	OTU3201	Actinobacteriota	Candidatus_Actinomarina	19	0.178153
Haemolymph	OTU6854	Actinobacteriota	unclassied	19	0.184477
Haemolymph	OTU9270	Acidobacteriota	unclassied	19	0.222099
Haemolymph	OTU9499	Proteobacteria	unclassied	19	0.206039
Haemolymph	OTU3432	Proteobacteria	OM60NOR5_clade	19	0.178153
Haemolymph	OTU10066	Proteobacteria	unclassied	18	0.191011
Haemolymph	OTU10591	Gemmatimonadota	unclassied	18	0.19659
Haemolymph	OTU11611	Actinobacteriota	Marmoricola	18	0.204485
Haemolymph	OTU6187	Acidobacteriota	unclassied	18	0.186535
Haemolymph	OTU13223	Acidobacteriota	unclassied	18	0.182796
Haemolymph	OTU7566	Proteobacteria	Roseiarcus	18	0.198417
Haemolymph	OTU11206	MBNT15	unclassied	18	0.226667
Haemolymph	OTU1716	Proteobacteria	unclassied	18	0.215978
Haemolymph	OTU11495	Firmicutes	Veillonella	18	0.213586
Haemolymph	OTU9598	Fusobacteriota	Hypnocyclicus	17	0.230575
Haemolymph	OTU1737	Proteobacteria	unclassied	17	0.198614
Haemolymph	OTU6301	Actinobacteriota	Iamia	17	0.184851
Haemolymph	OTU19364	Proteobacteria	Nordella	17	0.199602
Haemolymph	OTU15962	Proteobacteria	Luteimonas	17	0.179878
Haemolymph	OTU10335	Proteobacteria	Brucella	17	0.180363
Haemolymph	OTU1956	Bacteroidota	Ignavibacterium	17	0.230575
Haemolymph	OTU9349	Marinimicrobia_SAR406_clade	unclassied	16	0.23031
Haemolymph	OTU11007	Firmicutes	Streptococcus	16	0.237903
Haemolymph	OTU7158	SAR324_cladeMarine_group_B	unclassied	16	0.19123
Haemolymph	OTU11769	Proteobacteria	Allorhizobium-Neorhizobium-Pararhizobium-Rhizobium	16	0.228995
Haemolymph	OTU6753	NB1-j	unclassied	16	0.192736
Haemolymph	OTU11539	Proteobacteria	Actinobacillus	16	0.213359
Haemolymph	OTU9715	Acidobacteriota	unclassied	16	0.185878
Haemolymph	OTU1168	Bacteroidota	Puia	16	0.201042
Haemolymph	OTU12033	Acidobacteriota	unclassied	15	0.209176
Haemolymph	OTU16052	Proteobacteria	unclassied	15	0.195631
Haemolymph	OTU10917	Firmicutes	Clostridium_sensu_stricto_11	15	0.196667
Haemolymph	OTU9095	Firmicutes	Ruminococcus_torques_group	15	0.228943
Haemolymph	OTU2728	Acidobacteriota	unclassied	15	0.240412
Haemolymph	OTU12899	Proteobacteria	Rhizobacter	15	0.193145
Haemolymph	OTU10509	Gemmatimonadota	unclassied	15	0.198535
Haemolymph	OTU1422	Firmicutes	Peptoclostridium	15	0.188676
Haemolymph	OTU11293	Proteobacteria	Neisseria	15	0.214637
Haemolymph	OTU9160	Acidobacteriota	Candidatus_Solibacter	15	0.214042
Haemolymph	OTU12699	Firmicutes	Veillonella	15	0.205701
Haemolymph	OTU19145	Methylomirabilota	unclassied	15	0.197363
Haemolymph	OTU2956	Proteobacteria	unclassied	15	0.256194
Haemolymph	OTU1399	Proteobacteria	unclassied	15	0.207962
Haemolymph	OTU2079	Proteobacteria	Steroidobacter	15	0.187722
Haemolymph	OTU11603	Acidobacteriota	unclassied	15	0.249813
Haemolymph	OTU4361	Acidobacteriota	unclassied	15	0.205786
Haemolymph	OTU11708	Firmicutes	unclassied	14	0.202995
Haemolymph	OTU2248	Proteobacteria	SUP05_cluster	14	0.250875
Haemolymph	OTU10607	Acidobacteriota	unclassied	14	0.187302
Haemolymph	OTU7486	Chloroflexi	unclassied	14	0.193629
Haemolymph	OTU7064	Acidobacteriota	unclassied	14	0.201284
Haemolymph	OTU484	Firmicutes	Planomicrobium	14	0.210228
Haemolymph	OTU10652	Proteobacteria	MND1	14	0.20028
Haemolymph	OTU11173	Firmicutes	Candidatus_Hepatoplasma	14	0.228682
Haemolymph	OTU11055	Proteobacteria	unclassied	14	0.217712
Haemolymph	OTU3398	Firmicutes	Eubacterium_siraeum_group	14	0.222198
Haemolymph	OTU10569	Acidobacteriota	unclassied	14	0.18657
Haemolymph	OTU16928	Firmicutes	Parvimonas	13	0.193443
Haemolymph	OTU11200	Proteobacteria	unclassied	13	0.222148
Haemolymph	OTU175	Proteobacteria	Massilia	13	0.217807
Haemolymph	OTU12632	Bacteroidota	Segetibacter	13	0.197324
Haemolymph	OTU11634	Acidobacteriota	RB41	13	0.20052
Haemolymph	OTU11432	Acidobacteriota	unclassied	13	0.198575
Haemolymph	OTU10448	Acidobacteriota	Candidatus_Solibacter	13	0.19281
Haemolymph	OTU14097	Proteobacteria	unclassied	13	0.24668
Haemolymph	OTU1618	Fusobacteriota	Leptotrichia	13	0.19544
Haemolymph	OTU10926	Fusobacteriota	Fusobacterium	12	0.193667
Haemolymph	OTU1948	unclassified	unclassified	12	0.23517
Haemolymph	OTU11404	Myxococcota	unclassied	12	0.240412
Haemolymph	OTU11438	Actinobacteriota	unclassied	12	0.2125
Haemolymph	OTU11605	Acidobacteriota	unclassied	12	0.191157
Haemolymph	OTU2019	SAR324_cladeMarine_group_B	unclassied	12	0.211158
Haemolymph	OTU8050	Proteobacteria	Novosphingobium	12	0.201487
Haemolymph	OTU11715	Firmicutes	Lactobacillus	12	0.199324
Haemolymph	OTU1037	Proteobacteria	unclassied	11	0.24157
Haemolymph	OTU6799	Proteobacteria	unclassied	11	0.209089
Haemolymph	OTU1852	Actinobacteriota	unclassied	11	0.196744
Haemolymph	OTU1274	Bacteroidota	Porphyromonas	11	0.189031
Haemolymph	OTU12759	Proteobacteria	Marinobacterium	11	0.215421
Haemolymph	OTU4906	Proteobacteria	Arenimonas	11	0.230363
Haemolymph	OTU9913	Proteobacteria	Pseudomonas	11	0.209351
Haemolymph	OTU11700	Proteobacteria	Marivita	11	0.203283
Haemolymph	OTU10993	RCP2-54	unclassied	11	0.222296
Haemolymph	OTU6505	Proteobacteria	Massilia	11	0.207532
Haemolymph	OTU6778	Acidobacteriota	unclassied	11	0.2125
Haemolymph	OTU3062	Proteobacteria	Ellin6067	11	0.189424
Haemolymph	OTU1030	Firmicutes	Lachnospiraceae_NK4A136_group	11	0.194833
Haemolymph	OTU11020	Proteobacteria	unclassied	11	0.197402
Haemolymph	OTU7481	Acidobacteriota	unclassied	11	0.186987
Haemolymph	OTU11349	Actinobacteriota	Corynebacterium	10	0.191705
Haemolymph	OTU12713	Bacteroidota	Porphyromonas	10	0.220149
Haemolymph	OTU11571	Acidobacteriota	RB41	10	0.225039
Haemolymph	OTU11463	Desulfobacterota	Desulfobulbus	10	0.229152
Haemolymph	OTU10391	Proteobacteria	unclassied	10	0.18864
Haemolymph	OTU11168	Bacteroidota	Bacteroides	10	0.230681
Haemolymph	OTU9527	Nitrospirota	unclassied	9	0.232823
Haemolymph	OTU16127	Bacteroidota	unclassied	9	0.18811
Haemolymph	OTU14015	Bacteroidota	Bergeyella	9	0.211113
Haemolymph	OTU10824	Verrucomicrobiota	Candidatus_Xiphinematobacter	9	0.216584
Haemolymph	OTU3975	Proteobacteria	MND1	9	0.197286
Haemolymph	OTU1915	Firmicutes	Lachnospiraceae_NK4A136_group	9	0.212365
Haemolymph	OTU1934	Acidobacteriota	unclassied	9	0.212365
Haemolymph	OTU10084	Proteobacteria	Acinetobacter	9	0.227232
Haemolymph	OTU6371	Gemmatimonadota	unclassied	9	0.207274
Haemolymph	OTU14068	unclassified	unclassified	9	0.22973
Haemolymph	OTU18961	Gemmatimonadota	unclassied	9	0.212365
Haemolymph	OTU18922	Proteobacteria	Paracoccus	8	0.204987
Haemolymph	OTU11324	Cyanobacteria	unclassied	8	0.241803
Haemolymph	OTU11684	Proteobacteria	Aggregatibacter	8	0.203201
Haemolymph	OTU10011	Verrucomicrobiota	Candidatus_Udaeobacter	8	0.189711
Haemolymph	OTU3427	Acidobacteriota	unclassied	8	0.178597
Haemolymph	OTU11120	Actinobacteriota	Actinomyces	8	0.23031
Haemolymph	OTU11119	Proteobacteria	unclassied	8	0.196052
Haemolymph	OTU6107	Acidobacteriota	unclassied	8	0.192514
Haemolymph	OTU1445	Acidobacteriota	unclassied	8	0.180818
Haemolymph	OTU8963	Actinobacteriota	unclassied	8	0.222889
Haemolymph	OTU9015	SAR324_cladeMarine_group_B	unclassied	8	0.23031
Haemolymph	OTU8821	Proteobacteria	Corticibacterium	8	0.222889
Haemolymph	OTU11147	Acidobacteriota	unclassied	8	0.224435
Haemolymph	OTU2636	Proteobacteria	MND1	8	0.208394
Haemolymph	OTU13477	Proteobacteria	Aeromonas	7	0.18121
Haemolymph	OTU2781	Proteobacteria	Woeseia	7	0.249254
Haemolymph	OTU2543	Proteobacteria	Haemophilus	7	0.247288
Haemolymph	OTU8734	Actinobacteriota	Sva0996_marine_group	7	0.215421
Haemolymph	OTU13643	Proteobacteria	Vibrio	7	0.187652
Haemolymph	OTU12816	Proteobacteria	Cohaesibacter	7	0.211514
Haemolymph	OTU1664	Bacteroidota	unclassied	7	0.180428
Haemolymph	OTU9509	Proteobacteria	unclassied	7	0.219187
Haemolymph	OTU11098	Firmicutes	Granulicatella	7	0.183902
Haemolymph	OTU1665	Chloroflexi	unclassied	6	0.212816
Haemolymph	OTU8661	Cyanobacteria	unclassied	6	0.197247
Haemolymph	OTU2660	Proteobacteria	Plesiomonas	6	0.244217
Haemolymph	OTU13277	Firmicutes	unclassied	6	0.208784
Haemolymph	OTU1736	Bacteroidota	Capnocytophaga	6	0.198339
Haemolymph	OTU10924	Cyanobacteria	Synechococcus_CC9902	6	0.167502
Haemolymph	OTU11648	Bacteroidota	Bergeyella	6	0.230416
Haemolymph	OTU10934	Bacteroidota	Prevotella	6	0.236334
Haemolymph	OTU9388	Actinobacteriota	Coriobacteriaceae_UCG-002	6	0.211069
Haemolymph	OTU19412	Proteobacteria	unclassied	6	0.21635
Haemolymph	OTU16967	Proteobacteria	Burkholderia-Caballeronia-Paraburkholderia	5	0.180688
Haemolymph	OTU16065	Firmicutes	Streptococcus	5	0.175044
Haemolymph	OTU3410	Acidobacteriota	unclassied	5	0.195174
Haemolymph	OTU16944	Nitrospirota	Nitrospira	5	0.20016
Haemolymph	OTU13785	Campilobacterota	unclassied	5	0.19748
Haemolymph	OTU8996	Gemmatimonadota	unclassied	5	0.211425
Haemolymph	OTU7408	Bacteroidota	Bacteroides	5	0.211782
Haemolymph	OTU1874	Bacteroidota	unclassied	4	0.197092
Haemolymph	OTU12961	Nitrospirota	Nitrospira	4	0.185775
Haemolymph	OTU10938	Firmicutes	Lactobacillus	4	0.193667
Haemolymph	OTU11363	Marinimicrobia_SAR406_clade	unclassied	4	0.190939
Haemolymph	OTU11268	Firmicutes	Lactobacillus	4	0.212725
Haemolymph	OTU5282	Myxococcota	unclassied	4	0.21138
Haemolymph	OTU15106	Proteobacteria	Pseudomonas	4	0.224134
Haemolymph	OTU18641	Actinobacteriota	unclassied	4	0.186189
Haemolymph	OTU11066	Proteobacteria	Allorhizobium-Neorhizobium-Pararhizobium-Rhizobium	3	0.183767
Haemolymph	OTU8187	Proteobacteria	Ellin6055	3	0.186189
Haemolymph	OTU5457	Acidobacteriota	unclassied	3	0.191449
Haemolymph	OTU13420	Bacteroidota	Draconibacterium	3	0.23462
Haemolymph	OTU13713	Firmicutes	Agathobacter	3	0.174435
Haemolymph	OTU11038	Proteobacteria	Acinetobacter	3	0.212051
Haemolymph	OTU11450	Verrucomicrobiota	Akkermansia	3	0.191632
Haemolymph	OTU19669	Acidobacteriota	Aridibacter	3	0.218948
Haemolymph	OTU11190	Nitrospirota	Nitrospira	3	0.209045
Haemolymph	OTU10964	RCP2-54	unclassied	3	0.198182
Haemolymph	OTU9131	Acidobacteriota	unclassied	3	0.197908
Haemolymph	OTU11744	Proteobacteria	Mesorhizobium	3	0.206804
Haemolymph	OTU11323	Firmicutes	Lactobacillus	2	0.195364
Haemolymph	OTU11774	Fusobacteriota	Cetobacterium	2	0.186016
Haemolymph	OTU11528	Bacteroidota	Alloprevotella	2	0.20008
Haemolymph	OTU1276	Proteobacteria	unclassied	2	0.175227
Haemolymph	OTU11558	Firmicutes	Lactobacillus	2	0.211872
Haemolymph	OTU10923	Proteobacteria	Neisseria	2	0.224134
Haemolymph	OTU11469	Proteobacteria	Haemophilus	2	0.231319
Haemolymph	OTU11090	Proteobacteria	Escherichia-Shigella	2	0.190902
Haemolymph	OTU6885	Acidobacteriota	RB41	1	1
Haemolymph	OTU11461	Bacteroidota	Roseimarinus	1	0.169626
Haemolymph	OTU13503	Firmicutes	Romboutsia	1	1
Haemolymph	OTU11494	Proteobacteria	unclassied	1	0.186362
Haemolymph	OTU11410	Firmicutes	Gemella	1	0.152478
Haemolymph	OTU11068	Acidobacteriota	unclassied	1	0.20048
Haemolymph	OTU12835	Firmicutes	Faecalibacterium	1	0.192922
Haemolymph	OTU11632	Proteobacteria	Bradyrhizobium	1	0.194606
Haemolymph	OTU11523	Proteobacteria	Acinetobacter	1	0.159561
Hepatopancreas	OTU6194	Firmicutes	NK4A214_group	176	0.272046
Hepatopancreas	OTU10591	Gemmatimonadota	unclassied	176	0.272046
Hepatopancreas	OTU1706	Proteobacteria	Steroidobacter	176	0.27263
Hepatopancreas	OTU11316	Proteobacteria	Pseudoxanthomonas	176	0.272046
Hepatopancreas	OTU7058	Bacteroidota	unclassied	176	0.271949
Hepatopancreas	OTU16917	Chloroflexi	unclassied	175	0.270597
Hepatopancreas	OTU6879	Acidobacteriota	unclassied	175	0.271852
Hepatopancreas	OTU6911	Bacteroidota	unclassied	175	0.27302
Hepatopancreas	OTU7012	Proteobacteria	Rhizobacter	175	0.273118
Hepatopancreas	OTU7039	Proteobacteria	Rhodobacter	175	0.272532
Hepatopancreas	OTU2773	Proteobacteria	Altererythrobacter	174	0.272435
Hepatopancreas	OTU6930	Acidobacteriota	unclassied	174	0.272923
Hepatopancreas	OTU7080	Firmicutes	Clostridium_sensu_stricto_18	174	0.272923
Hepatopancreas	OTU7166	Proteobacteria	Delftia	174	0.268878
Hepatopancreas	OTU12989	Chloroflexi	unclassied	174	0.268878
Hepatopancreas	OTU6854	Actinobacteriota	unclassied	174	0.26831
Hepatopancreas	OTU7123	Proteobacteria	mle1-7	174	0.272923
Hepatopancreas	OTU6998	Bacteroidota	unclassied	174	0.272923
Hepatopancreas	OTU7126	Desulfobacterota	Syntrophus	174	0.272923
Hepatopancreas	OTU6122	Actinobacteriota	Cellulomonas	174	0.272923
Hepatopancreas	OTU6931	Proteobacteria	unclassied	174	0.272435
Hepatopancreas	OTU13789	Firmicutes	Haloimpatiens	174	0.270405
Hepatopancreas	OTU4114	Gemmatimonadota	unclassied	174	0.270501
Hepatopancreas	OTU7229	Bacteroidota	unclassied	174	0.272923
Hepatopancreas	OTU6962	Gemmatimonadota	unclassied	174	0.270501
Hepatopancreas	OTU6949	Bacteroidota	unclassied	174	0.272923
Hepatopancreas	OTU7226	Chloroflexi	unclassied	173	0.272825
Hepatopancreas	OTU7178	Latescibacterota	unclassied	173	0.272825
Hepatopancreas	OTU9598	Fusobacteriota	Hypnocyclicus	173	0.272825
Hepatopancreas	OTU6981	Acidobacteriota	unclassied	173	0.271755
Hepatopancreas	OTU7120	Actinobacteriota	unclassied	173	0.272825
Hepatopancreas	OTU363	Bacteroidota	Prevotella	173	0.272337
Hepatopancreas	OTU6987	Patescibacteria	unclassied	173	0.272825
Hepatopancreas	OTU6928	Proteobacteria	Arenimonas	173	0.272825
Hepatopancreas	OTU7158	SAR324_cladeMarine_group_B	unclassied	173	0.272825
Hepatopancreas	OTU6868	Actinobacteriota	unclassied	173	0.272825
Hepatopancreas	OTU7049	Proteobacteria	unclassied	173	0.272923
Hepatopancreas	OTU7111	Acidobacteriota	unclassied	173	0.272825
Hepatopancreas	OTU6864	Firmicutes	NK4A214_group	173	0.272825
Hepatopancreas	OTU6963	Actinobacteriota	Nocardioides	173	0.272825
Hepatopancreas	OTU6890	Proteobacteria	Reyranella	173	0.268783
Hepatopancreas	OTU14097	Proteobacteria	unclassied	173	0.270405
Hepatopancreas	OTU10587	Acidobacteriota	unclassied	173	0.270405
Hepatopancreas	OTU6973	Proteobacteria	unclassied	173	0.272825
Hepatopancreas	OTU4884	Gemmatimonadota	unclassied	172	0.272727
Hepatopancreas	OTU6913	Actinobacteriota	Rubrobacter	172	0.268688
Hepatopancreas	OTU7222	Bacteroidota	Prevotella	172	0.272727
Hepatopancreas	OTU13098	Bacteroidota	unclassied	172	0.268594
Hepatopancreas	OTU7038	Proteobacteria	Rhodomicrobium	172	0.270309
Hepatopancreas	OTU7209	Proteobacteria	unclassied	172	0.270309
Hepatopancreas	OTU7181	Bacteroidota	unclassied	172	0.272727
Hepatopancreas	OTU7164	Firmicutes	unclassied	172	0.272727
Hepatopancreas	OTU6900	Proteobacteria	Roseiarcus	172	0.272727
Hepatopancreas	OTU6971	Firmicutes	unclassied	172	0.270309
Hepatopancreas	OTU7017	Bacteroidota	Prevotella	172	0.272727
Hepatopancreas	OTU7010	Verrucomicrobiota	unclassied	172	0.272727
Hepatopancreas	OTU7068	Bacteroidota	unclassied	172	0.272727
Hepatopancreas	OTU7215	Chloroflexi	unclassied	172	0.272727
Hepatopancreas	OTU6891	Verrucomicrobiota	Candidatus_Udaeobacter	172	0.270309
Hepatopancreas	OTU6886	Gemmatimonadota	unclassied	172	0.270405
Hepatopancreas	OTU6966	Verrucomicrobiota	Alterococcus	172	0.272727
Hepatopancreas	OTU7105	Firmicutes	Enterococcus	172	0.272727
Hepatopancreas	OTU7056	Firmicutes	unclassied	172	0.272727
Hepatopancreas	OTU7019	Acidobacteriota	unclassied	172	0.272727
Hepatopancreas	OTU7114	Desulfobacterota	Desulfovibrio	172	0.268688
Hepatopancreas	OTU6852	Chloroflexi	unclassied	172	0.272727
Hepatopancreas	OTU6936	Actinobacteriota	unclassied	172	0.268688
Hepatopancreas	OTU6979	Firmicutes	Lachnospiraceae_NK4A136_group	172	0.272727
Hepatopancreas	OTU5875	Proteobacteria	unclassied	171	0.271368
Hepatopancreas	OTU3287	Actinobacteriota	Gaiella	171	0.268594
Hepatopancreas	OTU7020	Myxococcota	Haliangium	171	0.268594
Hepatopancreas	OTU6884	Firmicutes	Selenomonas	171	0.27263
Hepatopancreas	OTU6896	Methylomirabilota	unclassied	171	0.27263
Hepatopancreas	OTU3041	Acidobacteriota	unclassied	171	0.270117
Hepatopancreas	OTU7052	Firmicutes	Christensenellaceae_R-7_group	171	0.271464
Hepatopancreas	OTU7016	Proteobacteria	Azoarcus	171	0.27263
Hepatopancreas	OTU7064	Acidobacteriota	unclassied	171	0.271368
Hepatopancreas	OTU6873	Firmicutes	Bacillus	171	0.268594
Hepatopancreas	OTU6938	Proteobacteria	Amaricoccus	171	0.271271
Hepatopancreas	OTU19441	Gemmatimonadota	unclassied	171	0.271368
Hepatopancreas	OTU6994	Proteobacteria	Oligella	171	0.269258
Hepatopancreas	OTU11540	Chloroflexi	unclassied	170	0.270021
Hepatopancreas	OTU13524	Proteobacteria	unclassied	170	0.268499
Hepatopancreas	OTU7149	Proteobacteria	unclassied	170	0.270021
Hepatopancreas	OTU6897	Actinobacteriota	unclassied	170	0.264308
Hepatopancreas	OTU17415	Proteobacteria	Thermomonas	170	0.268499
Hepatopancreas	OTU7042	Actinobacteriota	unclassied	170	0.270117
Hepatopancreas	OTU5003	Actinobacteriota	Iamia	170	0.268499
Hepatopancreas	OTU7062	Proteobacteria	unclassied	170	0.267932
Hepatopancreas	OTU7221	Proteobacteria	Caenimonas	170	0.270021
Hepatopancreas	OTU11298	Proteobacteria	unclassied	170	0.270021
Hepatopancreas	OTU6597	Firmicutes	Butyricicoccus	170	0.268499
Hepatopancreas	OTU10889	Gemmatimonadota	unclassied	170	0.258919
Hepatopancreas	OTU7218	Bacteroidota	Maribacter	169	0.268404
Hepatopancreas	OTU6808	Firmicutes	Clostridium_sensu_stricto_1	169	0.278917
Hepatopancreas	OTU6955	Proteobacteria	Roseomonas	169	0.269926
Hepatopancreas	OTU6991	Latescibacterota	unclassied	169	0.270021
Hepatopancreas	OTU1511	Proteobacteria	Sphingomonas	169	0.269926
Hepatopancreas	OTU1399	Proteobacteria	unclassied	169	0.258832
Hepatopancreas	OTU7230	Proteobacteria	unclassied	169	0.268404
Hepatopancreas	OTU9270	Acidobacteriota	unclassied	168	0.268404
Hepatopancreas	OTU7136	Cyanobacteria	Cyanobium_PCC-6307	168	0.258744
Hepatopancreas	OTU6880	Proteobacteria	unclassied	167	0.269735
Hepatopancreas	OTU6953	Acidobacteriota	unclassied	167	0.269735
Hepatopancreas	OTU1736	Bacteroidota	Capnocytophaga	167	0.269735
Hepatopancreas	OTU6889	Firmicutes	Christensenellaceae_R-7_group	167	0.269735
Hepatopancreas	OTU7099	Proteobacteria	unclassied	167	0.261138
Hepatopancreas	OTU6951	Proteobacteria	Piscinibacter	167	0.269735
Hepatopancreas	OTU1030	Firmicutes	Lachnospiraceae_NK4A136_group	167	0.266527
Hepatopancreas	OTU12284	Firmicutes	Succiniclasticum	166	0.269544
Hepatopancreas	OTU8787	Chloroflexi	unclassied	166	0.261138
Hepatopancreas	OTU6906	Desulfobacterota	unclassied	166	0.269639
Hepatopancreas	OTU7084	Firmicutes	Succiniclasticum	166	0.269639
Hepatopancreas	OTU6967	Acidobacteriota	unclassied	166	0.269639
Hepatopancreas	OTU11324	Cyanobacteria	unclassied	165	0.267462
Hepatopancreas	OTU8235	Firmicutes	Dubosiella	165	0.2669
Hepatopancreas	OTU6993	Bacteroidota	unclassied	165	0.271658
Hepatopancreas	OTU965	Proteobacteria	Pseudoalteromonas	165	0.25848
Hepatopancreas	OTU7910	Proteobacteria	Sphingomonas	165	0.269544
Hepatopancreas	OTU6892	Firmicutes	Ruminococcus_gauvreauii_group	165	0.269544
Hepatopancreas	OTU2686	Acidobacteriota	Paludibaculum	164	0.257781
Hepatopancreas	OTU1717	Chloroflexi	unclassied	164	0.258218
Hepatopancreas	OTU6925	Acidobacteriota	Acidipila	163	0.267181
Hepatopancreas	OTU970	Bacteroidota	unclassied	163	0.258218
Hepatopancreas	OTU11120	Actinobacteriota	Actinomyces	161	0.268973
Hepatopancreas	OTU13567	Bacteroidota	Sunxiuqinia	161	0.266994
Hepatopancreas	OTU8768	Firmicutes	Dialister	161	0.257955
Hepatopancreas	OTU6903	Proteobacteria	Sphingomonas	161	0.269163
Hepatopancreas	OTU7227	Acidobacteriota	unclassied	161	0.269068
Hepatopancreas	OTU11448	Actinobacteriota	unclassied	160	0.269163
Hepatopancreas	OTU4225	Firmicutes	Abiotrophia	159	0.257694
Hepatopancreas	OTU7066	Chloroflexi	unclassied	159	0.250575
Hepatopancreas	OTU9095	Firmicutes	Ruminococcus_torques_group	158	0.262306
Hepatopancreas	OTU6362	Actinobacteriota	unclassied	158	0.266994
Hepatopancreas	OTU6909	Verrucomicrobiota	Candidatus_Udaeobacter	157	0.268594
Hepatopancreas	OTU3383	Acidobacteriota	RB41	157	0.268594
Hepatopancreas	OTU19034	Actinobacteriota	Blastococcus	156	0.26385
Hepatopancreas	OTU9499	Proteobacteria	unclassied	156	0.257519
Hepatopancreas	OTU6885	Acidobacteriota	RB41	156	0.252653
Hepatopancreas	OTU6914	Acidobacteriota	unclassied	155	0.263759
Hepatopancreas	OTU2687	Actinobacteriota	unclassied	155	0.248289
Hepatopancreas	OTU5457	Acidobacteriota	unclassied	154	0.256307
Hepatopancreas	OTU12672	Chloroflexi	unclassied	152	0.26765
Hepatopancreas	OTU7220	Myxococcota	Anaeromyxobacter	152	0.25074
Hepatopancreas	OTU19487	Firmicutes	Selenomonas	151	0.252318
Hepatopancreas	OTU9899	Bacteroidota	Alistipes	151	0.244544
Hepatopancreas	OTU1037	Proteobacteria	unclassied	150	0.267556
Hepatopancreas	OTU11611	Actinobacteriota	Marmoricola	150	0.256998
Hepatopancreas	OTU10448	Acidobacteriota	Candidatus_Solibacter	150	0.268594
Hepatopancreas	OTU6908	Bacteroidota	unclassied	149	0.267368
Hepatopancreas	OTU7858	Chloroflexi	unclassied	147	0.265876
Hepatopancreas	OTU8647	Gemmatimonadota	unclassied	146	0.258744
Hepatopancreas	OTU5019	Bacteroidota	Flaviaesturariibacter	143	0.238647
Hepatopancreas	OTU11684	Proteobacteria	Aggregatibacter	138	0.248451
Hepatopancreas	OTU6617	Proteobacteria	unclassied	138	0.250493
Hepatopancreas	OTU9616	Actinobacteriota	unclassied	137	0.249918
Hepatopancreas	OTU15129	Acidobacteriota	unclassied	135	0.284541
Hepatopancreas	OTU4009	Planctomycetota	unclassied	132	0.271174
Hepatopancreas	OTU16866	Acidobacteriota	unclassied	132	0.255962
Hepatopancreas	OTU13622	WPS-2	unclassied	132	0.248938
Hepatopancreas	OTU10979	Bacteroidota	unclassied	131	0.266434
Hepatopancreas	OTU6245	Proteobacteria	unclassied	130	0.280766
Hepatopancreas	OTU7124	Actinobacteriota	Solirubrobacter	130	0.264125
Hepatopancreas	OTU13713	Firmicutes	Agathobacter	121	0.247483
Hepatopancreas	OTU7024	Actinobacteriota	Actinomyces	120	0.247644
Hepatopancreas	OTU1471	Desulfobacterota	Desulfomicrobium	117	0.276187
Hepatopancreas	OTU12868	Bacteroidota	unclassied	116	0.255619
Hepatopancreas	OTU1737	Proteobacteria	unclassied	114	0.243762
Hepatopancreas	OTU7128	Proteobacteria	unclassied	108	0.24549
Hepatopancreas	OTU9131	Acidobacteriota	unclassied	108	0.231189
Hepatopancreas	OTU7289	Firmicutes	Lactobacillus	105	0.237828
Hepatopancreas	OTU5864	Acidobacteriota	RB41	104	0.300473
Hepatopancreas	OTU6920	Acidobacteriota	unclassied	89	0.223329
Hepatopancreas	OTU9405	Proteobacteria	Methylocystis	73	0.251154
Hepatopancreas	OTU12750	Bacteroidota	unclassied	72	0.305656
Hepatopancreas	OTU14075	Bacteroidota	Dysgonomonas	71	0.302381
Hepatopancreas	OTU11007	Firmicutes	Streptococcus	69	0.303949
Hepatopancreas	OTU13785	Campilobacterota	unclassied	67	0.298122
Hepatopancreas	OTU12745	Bacteroidota	Bacteroides	67	0.290729
Hepatopancreas	OTU11774	Fusobacteriota	Cetobacterium	66	0.256912
Hepatopancreas	OTU13400	Patescibacteria	unclassied	65	0.302381
Hepatopancreas	OTU11580	Proteobacteria	Enterobacter	65	0.257259
Hepatopancreas	OTU11124	Proteobacteria	Acinetobacter	65	0.258656
Hepatopancreas	OTU11311	Proteobacteria	Rickettsia	65	0.256912
Hepatopancreas	OTU9406	Proteobacteria	unclassied	65	0.30627
Hepatopancreas	OTU13277	Firmicutes	unclassied	64	0.302021
Hepatopancreas	OTU2119	Actinobacteriota	Bifidobacterium	64	0.300473
Hepatopancreas	OTU11036	Proteobacteria	Ralstonia	62	0.254764
Hepatopancreas	OTU2543	Proteobacteria	Haemophilus	62	0.288309
Hepatopancreas	OTU16278	Bacteroidota	Draconibacterium	62	0.298005
Hepatopancreas	OTU5267	Proteobacteria	Celeribacter	62	0.298005
Hepatopancreas	OTU11353	Proteobacteria	Pseudomonas	62	0.252318
Hepatopancreas	OTU10959	Firmicutes	Staphylococcus	62	0.256134
Hepatopancreas	OTU11015	Proteobacteria	Arsenophonus	62	0.249672
Hepatopancreas	OTU19706	Proteobacteria	unclassied	61	0.271078
Hepatopancreas	OTU11217	Proteobacteria	Wolbachia	61	0.258832
Hepatopancreas	OTU10928	Proteobacteria	Haemophilus	60	0.29754
Hepatopancreas	OTU3810	Acidobacteriota	unclassied	59	0.266154
Hepatopancreas	OTU1306	Acidobacteriota	unclassied	59	0.254085
Hepatopancreas	OTU11629	Proteobacteria	Pseudomonas	59	0.276287
Hepatopancreas	OTU14619	Bacteroidota	Parabacteroides	59	0.274002
Hepatopancreas	OTU13503	Firmicutes	Romboutsia	59	0.274595
Hepatopancreas	OTU12726	Bacteroidota	Lutibacter	59	0.284116
Hepatopancreas	OTU11753	Proteobacteria	Pseudomonas	59	0.259891
Hepatopancreas	OTU6350	Bacteroidota	unclassied	58	0.252151
Hepatopancreas	OTU10991	Proteobacteria	Serratia	58	0.250575
Hepatopancreas	OTU12889	Firmicutes	unclassied	57	0.291173
Hepatopancreas	OTU5707	Actinobacteriota	hgcI_clade	57	0.261676
Hepatopancreas	OTU1097	Proteobacteria	Aeromonas	57	0.252904
Hepatopancreas	OTU5759	Firmicutes	Clostridium_sensu_stricto_1	57	0.252067
Hepatopancreas	OTU15696	Cyanobacteria	unclassied	57	0.270501
Hepatopancreas	OTU9609	Proteobacteria	unclassied	57	0.29319
Hepatopancreas	OTU14716	Proteobacteria	unclassied	57	0.283482
Hepatopancreas	OTU13472	Proteobacteria	Vibrio	57	0.299646
Hepatopancreas	OTU15921	Proteobacteria	Glaciecola	57	0.299882
Hepatopancreas	OTU5825	Chloroflexi	OLB13	56	0.251984
Hepatopancreas	OTU5885	Acidobacteriota	unclassied	56	0.252234
Hepatopancreas	OTU12695	Patescibacteria	unclassied	56	0.251984
Hepatopancreas	OTU6338	Acidobacteriota	unclassied	56	0.251984
Hepatopancreas	OTU12839	Bacteroidota	Spongiimonas	56	0.251984
Hepatopancreas	OTU3359	Firmicutes	Lachnospiraceae_NK4A136_group	56	0.247724
Hepatopancreas	OTU12768	Firmicutes	Candidatus_Bacilloplasma	56	0.251984
Hepatopancreas	OTU13868	Firmicutes	Staphylococcus	56	0.256998
Hepatopancreas	OTU940	Caldatribacteriota	unclassied	55	0.257519
Hepatopancreas	OTU10948	Proteobacteria	Serratia	55	0.258218
Hepatopancreas	OTU5805	Firmicutes	Candidatus_Hepatoplasma	55	0.247082
Hepatopancreas	OTU13278	Proteobacteria	Pseudomonas	55	0.251901
Hepatopancreas	OTU5733	Proteobacteria	Aeromonas	55	0.251071
Hepatopancreas	OTU1015	Proteobacteria	unclassied	55	0.255276
Hepatopancreas	OTU1729	Proteobacteria	Shewanella	55	0.251071
Hepatopancreas	OTU13921	Proteobacteria	Vibrio	55	0.251901
Hepatopancreas	OTU1294	Firmicutes	Lactococcus	55	0.255276
Hepatopancreas	OTU13422	Firmicutes	Fusibacter	55	0.251901
Hepatopancreas	OTU1365	Firmicutes	Candidatus_Bacilloplasma	55	0.251901
Hepatopancreas	OTU19465	Actinobacteriota	Brevibacterium	55	0.251071
Hepatopancreas	OTU1046	Nitrospirota	Nitrospira	55	0.251071
Hepatopancreas	OTU1154	Proteobacteria	Shewanella	55	0.252401
Hepatopancreas	OTU2761	Bacteroidota	Prevotella	55	0.279633
Hepatopancreas	OTU5920	Acidobacteriota	Blastocatella	54	0.236206
Hepatopancreas	OTU10937	Proteobacteria	Coxiella	54	0.260424
Hepatopancreas	OTU13420	Bacteroidota	Draconibacterium	54	0.295234
Hepatopancreas	OTU14029	Proteobacteria	Vibrio	54	0.279838
Hepatopancreas	OTU8978	Chloroflexi	unclassied	54	0.292402
Hepatopancreas	OTU10958	Desulfobacterota	Desulfobulbus	54	0.288309
Hepatopancreas	OTU1324	Proteobacteria	unclassied	53	0.258744
Hepatopancreas	OTU5778	Bacteroidota	Flavisolibacter	53	0.253409
Hepatopancreas	OTU10161	Proteobacteria	unclassied	53	0.247403
Hepatopancreas	OTU1740	Acidobacteriota	Acidipila	53	0.254679
Hepatopancreas	OTU13042	Proteobacteria	Allorhizobium-Neorhizobium-Pararhizobium-Rhizobium	53	0.240076
Hepatopancreas	OTU19608	Proteobacteria	unclassied	53	0.243918
Hepatopancreas	OTU19281	Firmicutes	unclassied	53	0.274298
Hepatopancreas	OTU13338	Bacteroidota	unclassied	53	0.240758
Hepatopancreas	OTU1735	Proteobacteria	unclassied	52	0.254339
Hepatopancreas	OTU1189	Proteobacteria	Vibrio	52	0.247966
Hepatopancreas	OTU13143	Bacteroidota	Roseimarinus	52	0.291954
Hepatopancreas	OTU10934	Bacteroidota	Prevotella	52	0.28056
Hepatopancreas	OTU10895	Firmicutes	Paenibacillus	52	0.244309
Hepatopancreas	OTU1168	Bacteroidota	Puia	52	0.252318
Hepatopancreas	OTU11098	Firmicutes	Granulicatella	51	0.242675
Hepatopancreas	OTU10822	Acidobacteriota	unclassied	51	0.249591
Hepatopancreas	OTU6355	Proteobacteria	Thiobacillus	50	0.236133
Hepatopancreas	OTU19447	Firmicutes	Candidatus_Bacilloplasma	50	0.234173
Hepatopancreas	OTU5839	Firmicutes	Dethiosulfatibacter	50	0.237383
Hepatopancreas	OTU13941	Firmicutes	unclassied	50	0.235403
Hepatopancreas	OTU11586	Bacteroidota	Porphyromonas	49	0.287547
Hepatopancreas	OTU11127	Actinobacteriota	Corynebacterium	49	0.25074
Hepatopancreas	OTU1274	Bacteroidota	Porphyromonas	49	0.273118
Hepatopancreas	OTU11394	Proteobacteria	Francisella	48	0.240151
Hepatopancreas	OTU6107	Acidobacteriota	unclassied	48	0.253156
Hepatopancreas	OTU11432	Acidobacteriota	unclassied	48	0.276187
Hepatopancreas	OTU13928	Firmicutes	Veillonella	48	0.276187
Hepatopancreas	OTU11571	Acidobacteriota	RB41	48	0.246283
Hepatopancreas	OTU1225	Proteobacteria	Chujaibacter	47	0.237235
Hepatopancreas	OTU10656	Acidobacteriota	unclassied	47	0.235694
Hepatopancreas	OTU13889	Firmicutes	Peptostreptococcus	47	0.29455
Hepatopancreas	OTU15106	Proteobacteria	Pseudomonas	47	0.252569
Hepatopancreas	OTU11928	Proteobacteria	Gluconobacter	47	0.245965
Hepatopancreas	OTU19252	Acidobacteriota	RB41	47	0.23694
Hepatopancreas	OTU11544	Deferribacterota	Mucispirillum	47	0.249754
Hepatopancreas	OTU11938	Acidobacteriota	unclassied	46	0.255791
Hepatopancreas	OTU8719	Firmicutes	Bacillus	46	0.270597
Hepatopancreas	OTU14104	Cyanobacteria	unclassied	46	0.263577
Hepatopancreas	OTU6044	Proteobacteria	Candidatus_Midichloria	46	0.245095
Hepatopancreas	OTU3062	Proteobacteria	Ellin6067	46	0.264767
Hepatopancreas	OTU1057	Proteobacteria	Salinisphaera	45	0.232814
Hepatopancreas	OTU16065	Firmicutes	Streptococcus	45	0.29319
Hepatopancreas	OTU11433	Fusobacteriota	Fusobacterium	45	0.285286
Hepatopancreas	OTU11105	Proteobacteria	unclassied	44	0.233313
Hepatopancreas	OTU18629	Proteobacteria	Rhodobacter	44	0.269735
Hepatopancreas	OTU2939	Firmicutes	Izimaplasma	44	0.265598
Hepatopancreas	OTU11792	Acidobacteriota	unclassied	44	0.271561
Hepatopancreas	OTU9220	NB1-j	unclassied	43	0.22876
Hepatopancreas	OTU6345	Methylomirabilota	unclassied	43	0.257955
Hepatopancreas	OTU8748	Actinobacteriota	Candidatus_Aquiluna	43	0.26634
Hepatopancreas	OTU12349	Acidobacteriota	unclassied	43	0.25282
Hepatopancreas	OTU15593	Proteobacteria	HIMB11	42	0.263759
Hepatopancreas	OTU10918	Campilobacterota	Helicobacter	42	0.270501
Hepatopancreas	OTU9206	Proteobacteria	Serratia	42	0.268878
Hepatopancreas	OTU3651	Bacteroidota	Flavitalea	41	0.243217
Hepatopancreas	OTU6301	Actinobacteriota	Iamia	41	0.228417
Hepatopancreas	OTU14223	Proteobacteria	Citrobacter	41	0.274002
Hepatopancreas	OTU11410	Firmicutes	Gemella	41	0.267368
Hepatopancreas	OTU10649	Acidobacteriota	Blastocatella	41	0.250575
Hepatopancreas	OTU11102	Firmicutes	Mycoplasma	41	0.245332
Hepatopancreas	OTU11581	Firmicutes	Bacillus	41	0.246522
Hepatopancreas	OTU5895	Acidobacteriota	RB41	40	0.241675
Hepatopancreas	OTU11190	Nitrospirota	Nitrospira	40	0.243762
Hepatopancreas	OTU11422	Acidobacteriota	RB41	40	0.252904
Hepatopancreas	OTU11481	Acidobacteriota	unclassied	40	0.263394
Hepatopancreas	OTU9770	Bacteroidota	Bacteroides	40	0.267462
Hepatopancreas	OTU1713	Gemmatimonadota	unclassied	39	0.258568
Hepatopancreas	OTU14500	Proteobacteria	unclassied	39	0.26831
Hepatopancreas	OTU6589	Proteobacteria	Dongia	39	0.257345
Hepatopancreas	OTU16944	Nitrospirota	Nitrospira	39	0.247885
Hepatopancreas	OTU11463	Desulfobacterota	Desulfobulbus	39	0.266807
Hepatopancreas	OTU11170	Firmicutes	Ileibacterium	38	0.222872
Hepatopancreas	OTU6111	Acidobacteriota	unclassied	38	0.242985
Hepatopancreas	OTU12759	Proteobacteria	Marinobacterium	38	0.279736
Hepatopancreas	OTU13720	Patescibacteria	TM7a	38	0.288309
Hepatopancreas	OTU12729	Firmicutes	unclassied	38	0.263031
Hepatopancreas	OTU10976	Acidobacteriota	unclassied	38	0.250246
Hepatopancreas	OTU7908	Proteobacteria	unclassied	38	0.27509
Hepatopancreas	OTU11643	Acidobacteriota	unclassied	37	0.251154
Hepatopancreas	OTU12605	Proteobacteria	unclassied	37	0.244701
Hepatopancreas	OTU13496	Proteobacteria	Haemophilus	37	0.260602
Hepatopancreas	OTU18799	Proteobacteria	unclassied	36	0.281909
Hepatopancreas	OTU9145	Bacteroidota	Bacteroides	36	0.265228
Hepatopancreas	OTU12757	Bacteroidota	unclassied	36	0.256912
Hepatopancreas	OTU11694	Acidobacteriota	RB41	36	0.225912
Hepatopancreas	OTU10746	Proteobacteria	Escherichia-Shigella	36	0.245095
Hepatopancreas	OTU12823	Acidobacteriota	unclassied	36	0.254935
Hepatopancreas	OTU10938	Firmicutes	Lactobacillus	36	0.237235
Hepatopancreas	OTU1397	Acidobacteriota	JGI_0001001-H03	36	0.234317
Hepatopancreas	OTU12129	Actinobacteriota	Corynebacterium	35	0.267368
Hepatopancreas	OTU17205	Acidobacteriota	unclassied	35	0.240834
Hepatopancreas	OTU11375	Bacteroidota	Maribacter	35	0.269448
Hepatopancreas	OTU10011	Verrucomicrobiota	Candidatus_Udaeobacter	35	0.259184
Hepatopancreas	OTU9536	Proteobacteria	Variovorax	35	0.238348
Hepatopancreas	OTU13925	Patescibacteria	unclassied	34	0.267838
Hepatopancreas	OTU10845	Proteobacteria	Pedomicrobium	34	0.284753
Hepatopancreas	OTU7556	Acidobacteriota	RB41	34	0.260513
Hepatopancreas	OTU2019	SAR324_cladeMarine_group_B	unclassied	34	0.212909
Hepatopancreas	OTU13361	Cyanobacteria	Prochlorococcus_MIT9313	34	0.236059
Hepatopancreas	OTU14086	Chloroflexi	unclassied	34	0.264767
Hepatopancreas	OTU4677	Proteobacteria	unclassied	34	0.261048
Hepatopancreas	OTU10128	Acidobacteriota	RB41	33	0.224382
Hepatopancreas	OTU6005	Gemmatimonadota	unclassied	33	0.23533
Hepatopancreas	OTU14099	Proteobacteria	Reyranella	33	0.270982
Hepatopancreas	OTU12632	Bacteroidota	Segetibacter	32	0.234968
Hepatopancreas	OTU16351	Acidobacteriota	unclassied	32	0.235476
Hepatopancreas	OTU13367	Firmicutes	Phascolarctobacterium	32	0.292739
Hepatopancreas	OTU13725	Proteobacteria	Acidibacter	32	0.242366
Hepatopancreas	OTU12699	Firmicutes	Veillonella	32	0.270982
Hepatopancreas	OTU12305	Acidobacteriota	unclassied	32	0.26532
Hepatopancreas	OTU13455	Spirochaetota	Spirochaeta_2	31	0.269639
Hepatopancreas	OTU1043	Firmicutes	Christensenellaceae_R-7_group	31	0.254764
Hepatopancreas	OTU11566	Gemmatimonadota	unclassied	31	0.278713
Hepatopancreas	OTU12289	Firmicutes	Bacillus	31	0.224118
Hepatopancreas	OTU19014	Acidobacteriota	unclassied	31	0.262036
Hepatopancreas	OTU9413	Firmicutes	Lachnospiraceae_NK4A136_group	30	0.28733
Hepatopancreas	OTU4456	Bacteroidota	Prevotella	30	0.276287
Hepatopancreas	OTU11637	Firmicutes	Lachnospiraceae_NK4A136_group	30	0.252736
Hepatopancreas	OTU9370	Proteobacteria	Alteromonas	30	0.271949
Hepatopancreas	OTU6836	Proteobacteria	Buchnera	30	0.254254
Hepatopancreas	OTU4086	Acidobacteriota	unclassied	29	0.236352
Hepatopancreas	OTU12830	Bacteroidota	Lutibacter	29	0.265136
Hepatopancreas	OTU13913	Firmicutes	UCG-005	29	0.272825
Hepatopancreas	OTU3818	Proteobacteria	unclassied	29	0.255191
Hepatopancreas	OTU9160	Acidobacteriota	Candidatus_Solibacter	29	0.272532
Hepatopancreas	OTU3432	Proteobacteria	OM60NOR5_clade	29	0.271755
Hepatopancreas	OTU11044	Firmicutes	Enterococcus	29	0.23504
Hepatopancreas	OTU11087	Proteobacteria	Pseudolabrys	29	0.247082
Hepatopancreas	OTU6548	Nitrospirota	Nitrospira	29	0.220614
Hepatopancreas	OTU9483	Proteobacteria	Ellin6055	29	0.2855
Hepatopancreas	OTU11715	Firmicutes	Lactobacillus	28	0.252988
Hepatopancreas	OTU11030	Firmicutes	Anaerococcus	28	0.262306
Hepatopancreas	OTU8749	Acidobacteriota	unclassied	28	0.259802
Hepatopancreas	OTU12033	Acidobacteriota	unclassied	28	0.275987
Hepatopancreas	OTU11144	Bacteroidota	unclassied	28	0.270693
Hepatopancreas	OTU14098	Bacteroidota	Algoriphagus	28	0.264216
Hepatopancreas	OTU16321	Acidobacteriota	RB41	28	0.255533
Hepatopancreas	OTU4883	Firmicutes	Candidatus_Bacilloplasma	28	0.251568
Hepatopancreas	OTU10943	Actinobacteriota	unclassied	28	0.236867
Hepatopancreas	OTU17860	Methylomirabilota	unclassied	28	0.256479
Hepatopancreas	OTU12086	Actinobacteriota	Brevibacterium	27	0.237162
Hepatopancreas	OTU13077	Bacteroidota	Winogradskyella	27	0.260246
Hepatopancreas	OTU11539	Proteobacteria	Actinobacillus	27	0.311784
Hepatopancreas	OTU12050	Firmicutes	Paenisporosarcina	27	0.248857
Hepatopancreas	OTU19073	Acidobacteriota	unclassied	27	0.243295
Hepatopancreas	OTU16477	Actinobacteriota	unclassied	26	0.262306
Hepatopancreas	OTU9139	Acidobacteriota	Acidipila	26	0.263942
Hepatopancreas	OTU4279	Acidobacteriota	unclassied	26	0.255191
Hepatopancreas	OTU10650	Bacteroidota	unclassied	26	0.265413
Hepatopancreas	OTU13643	Proteobacteria	Vibrio	26	0.21617
Hepatopancreas	OTU11773	Chloroflexi	unclassied	26	0.248532
Hepatopancreas	OTU15697	Proteobacteria	Providencia	26	0.254085
Hepatopancreas	OTU13263	Proteobacteria	unclassied	26	0.255619
Hepatopancreas	OTU13879	Bacteroidota	unclassied	26	0.259448
Hepatopancreas	OTU12816	Proteobacteria	Cohaesibacter	26	0.269068
Hepatopancreas	OTU10565	Proteobacteria	Ellin6067	26	0.243606
Hepatopancreas	OTU11683	Gemmatimonadota	unclassied	26	0.253915
Hepatopancreas	OTU7509	Proteobacteria	Stenotrophomonas	26	0.231752
Hepatopancreas	OTU15324	Proteobacteria	Thauera	26	0.235549
Hepatopancreas	OTU12748	Proteobacteria	Gilliamella	26	0.241521
Hepatopancreas	OTU3814	Bacteroidota	unclassied	25	0.267838
Hepatopancreas	OTU12602	Firmicutes	unclassied	25	0.247242
Hepatopancreas	OTU11417	Proteobacteria	Sphingomonas	25	0.250493
Hepatopancreas	OTU11207	Firmicutes	Leuconostoc	25	0.227735
Hepatopancreas	OTU11222	Firmicutes	unclassied	25	0.222547
Hepatopancreas	OTU11318	Firmicutes	Staphylococcus	25	0.22004
Hepatopancreas	OTU8386	Proteobacteria	Pseudooceanicola	25	0.26634
Hepatopancreas	OTU4399	Patescibacteria	unclassied	25	0.26087
Hepatopancreas	OTU1816	Acidobacteriota	unclassied	24	0.252234
Hepatopancreas	OTU2728	Acidobacteriota	unclassied	24	0.226046
Hepatopancreas	OTU4386	Gemmatimonadota	unclassied	24	0.251901
Hepatopancreas	OTU11660	Proteobacteria	MND1	24	0.276789
Hepatopancreas	OTU8993	Proteobacteria	IS-44	24	0.254085
Hepatopancreas	OTU11439	Actinobacteriota	Corynebacterium	24	0.26634
Hepatopancreas	OTU12872	Bacteroidota	Antarcticibacterium	24	0.265876
Hepatopancreas	OTU15705	Gemmatimonadota	unclassied	24	0.269544
Hepatopancreas	OTU17405	Proteobacteria	Buchnera	24	0.221963
Hepatopancreas	OTU17252	Actinobacteriota	unclassied	24	0.222352
Hepatopancreas	OTU1958	Actinobacteriota	unclassied	24	0.222352
Hepatopancreas	OTU1347	Bacteroidota	Sphingobacterium	24	0.230351
Hepatopancreas	OTU19267	Firmicutes	Lactococcus	24	0.222352
Hepatopancreas	OTU14272	Actinobacteriota	Dietzia	24	0.24902
Hepatopancreas	OTU3991	Proteobacteria	Alcanivorax	24	0.262306
Hepatopancreas	OTU9793	Proteobacteria	unclassied	24	0.253324
Hepatopancreas	OTU13219	Bacteroidota	unclassied	24	0.258832
Hepatopancreas	OTU15358	Bacteroidota	Polaribacter	23	0.25848
Hepatopancreas	OTU4361	Acidobacteriota	unclassied	23	0.249509
Hepatopancreas	OTU10330	Proteobacteria	MND1	23	0.254594
Hepatopancreas	OTU11438	Actinobacteriota	unclassied	23	0.24314
Hepatopancreas	OTU10926	Fusobacteriota	Fusobacterium	23	0.228417
Hepatopancreas	OTU12003	Acidobacteriota	RB41	23	0.223133
Hepatopancreas	OTU1852	Actinobacteriota	unclassied	23	0.256566
Hepatopancreas	OTU13992	Bacteroidota	unclassied	23	0.247162
Hepatopancreas	OTU2636	Proteobacteria	MND1	22	0.25936
Hepatopancreas	OTU12007	Firmicutes	Lachnospiraceae_NK4A136_group	22	0.266061
Hepatopancreas	OTU16973	Firmicutes	Anaerorhabdus_furcosa_group	22	0.221126
Hepatopancreas	OTU14865	Firmicutes	ZOR0006	22	0.221705
Hepatopancreas	OTU13922	Firmicutes	Lactobacillus	22	0.231189
Hepatopancreas	OTU11180	Cyanobacteria	unclassied	22	0.230072
Hepatopancreas	OTU2174	Proteobacteria	Clade_Ib	22	0.262668
Hepatopancreas	OTU12270	Actinobacteriota	Nocardioides	21	0.249101
Hepatopancreas	OTU11046	Acidobacteriota	RB41	21	0.248532
Hepatopancreas	OTU2956	Proteobacteria	unclassied	21	0.270982
Hepatopancreas	OTU11494	Proteobacteria	unclassied	21	0.254424
Hepatopancreas	OTU7566	Proteobacteria	Roseiarcus	21	0.256307
Hepatopancreas	OTU8209	Acidobacteriota	unclassied	21	0.231752
Hepatopancreas	OTU10941	Proteobacteria	Thermomonas	21	0.257085
Hepatopancreas	OTU6495	Firmicutes	ZOR0006	21	0.22119
Hepatopancreas	OTU11469	Proteobacteria	Haemophilus	21	0.257781
Hepatopancreas	OTU5989	Campilobacterota	Helicobacter	20	0.256998
Hepatopancreas	OTU5823	Bacteroidota	unclassied	20	0.258744
Hepatopancreas	OTU11307	Proteobacteria	Lysobacter	20	0.26634
Hepatopancreas	OTU1920	Acidobacteriota	unclassied	20	0.259184
Hepatopancreas	OTU11437	Firmicutes	unclassied	20	0.218651
Hepatopancreas	OTU1532	Firmicutes	Clostridium_sensu_stricto_1	20	0.219913
Hepatopancreas	OTU13932	Firmicutes	unclassied	20	0.254424
Hepatopancreas	OTU13395	Bacteroidota	Alloprevotella	20	0.245016
Hepatopancreas	OTU14416	Patescibacteria	unclassied	20	0.251319
Hepatopancreas	OTU11632	Proteobacteria	Bradyrhizobium	19	0.238498
Hepatopancreas	OTU9589	Proteobacteria	Arenimonas	19	0.253831
Hepatopancreas	OTU8785	Proteobacteria	unclassied	19	0.246124
Hepatopancreas	OTU9320	Acidobacteriota	unclassied	19	0.251734
Hepatopancreas	OTU5915	Actinobacteriota	Aeromicrobium	19	0.232388
Hepatopancreas	OTU8837	Acidobacteriota	unclassied	19	0.236133
Hepatopancreas	OTU11749	Verrucomicrobiota	Candidatus_Udaeobacter	19	0.271658
Hepatopancreas	OTU13170	Cyanobacteria	Cyanobium_PCC-6307	19	0.239397
Hepatopancreas	OTU3779	unclassified	unclassified	18	0.230211
Hepatopancreas	OTU14281	Actinobacteriota	Rubrobacter	18	0.266154
Hepatopancreas	OTU12130	Firmicutes	Christensenellaceae_R-7_group	18	0.255276
Hepatopancreas	OTU10917	Firmicutes	Clostridium_sensu_stricto_11	18	0.23584
Hepatopancreas	OTU11704	Acidobacteriota	RB41	18	0.257432
Hepatopancreas	OTU10964	RCP2-54	unclassied	18	0.257694
Hepatopancreas	OTU13768	Firmicutes	Allobaculum	18	0.257345
Hepatopancreas	OTU10923	Proteobacteria	Neisseria	18	0.254764
Hepatopancreas	OTU1664	Bacteroidota	unclassied	18	0.264675
Hepatopancreas	OTU6921	Myxococcota	Haliangium	18	0.24478
Hepatopancreas	OTU3201	Actinobacteriota	Candidatus_Actinomarina	17	0.267462
Hepatopancreas	OTU4042	Acidobacteriota	Subgroup_10	17	0.249346
Hepatopancreas	OTU8967	Proteobacteria	Novosphingobium	17	0.239246
Hepatopancreas	OTU1691	Proteobacteria	Brevundimonas	17	0.241751
Hepatopancreas	OTU5984	Actinobacteriota	unclassied	17	0.238647
Hepatopancreas	OTU9527	Nitrospirota	unclassied	17	0.261048
Hepatopancreas	OTU1251	Acidobacteriota	Bryobacter	17	0.25813
Hepatopancreas	OTU9586	Proteobacteria	Ellin6067	17	0.246283
Hepatopancreas	OTU19095	Methylomirabilota	unclassied	17	0.261586
Hepatopancreas	OTU10824	Verrucomicrobiota	Candidatus_Xiphinematobacter	17	0.264216
Hepatopancreas	OTU11220	Proteobacteria	Gluconobacter	16	0.246124
Hepatopancreas	OTU9845	Proteobacteria	Acinetobacter	16	0.225111
Hepatopancreas	OTU2708	Acidobacteriota	RB41	16	0.266154
Hepatopancreas	OTU3939	Proteobacteria	Pseudomonas	16	0.240076
Hepatopancreas	OTU2582	Desulfobacterota	Desulfovibrio	16	0.248047
Hepatopancreas	OTU16928	Firmicutes	Parvimonas	16	0.236133
Hepatopancreas	OTU13610	Firmicutes	unclassied	16	0.250988
Hepatopancreas	OTU175	Proteobacteria	Massilia	16	0.260513
Hepatopancreas	OTU8640	Firmicutes	Candidatus_Bacilloplasma	16	0.212138
Hepatopancreas	OTU4228	Actinobacteriota	unclassied	16	0.247563
Hepatopancreas	OTU6027	Proteobacteria	unclassied	16	0.228623
Hepatopancreas	OTU14940	Proteobacteria	MND1	16	0.247966
Hepatopancreas	OTU5821	Acidobacteriota	Bryobacter	16	0.232388
Hepatopancreas	OTU8922	Acidobacteriota	unclassied	16	0.256221
Hepatopancreas	OTU16532	Acidobacteriota	RB41	15	0.232459
Hepatopancreas	OTU13554	Proteobacteria	Microvirga	15	0.228898
Hepatopancreas	OTU5124	Acidobacteriota	unclassied	15	0.231963
Hepatopancreas	OTU14616	Firmicutes	unclassied	15	0.265505
Hepatopancreas	OTU12996	Firmicutes	Subdoligranulum	15	0.257606
Hepatopancreas	OTU11052	Proteobacteria	unclassied	15	0.250493
Hepatopancreas	OTU9467	Acidobacteriota	unclassied	15	0.221062
Hepatopancreas	OTU12250	Actinobacteriota	Solirubrobacter	15	0.266807
Hepatopancreas	OTU14048	Proteobacteria	Hydrogenophaga	15	0.257781
Hepatopancreas	OTU9601	Actinobacteriota	Rothia	15	0.209975
Hepatopancreas	OTU15207	Proteobacteria	unclassied	15	0.253746
Hepatopancreas	OTU6136	Proteobacteria	unclassied	15	0.229934
Hepatopancreas	OTU15043	Acidobacteriota	unclassied	15	0.256307
Hepatopancreas	OTU11583	Bacteroidota	Pedobacter	15	0.26662
Hepatopancreas	OTU3410	Acidobacteriota	unclassied	14	0.231189
Hepatopancreas	OTU8187	Proteobacteria	Ellin6055	14	0.246522
Hepatopancreas	OTU19112	Acidobacteriota	unclassied	14	0.238797
Hepatopancreas	OTU484	Firmicutes	Planomicrobium	14	0.236279
Hepatopancreas	OTU19661	Desulfobacterota	unclassied	14	0.232246
Hepatopancreas	OTU10778	Proteobacteria	unclassied	14	0.250329
Hepatopancreas	OTU11768	Acidobacteriota	unclassied	14	0.259537
Hepatopancreas	OTU9569	RCP2-54	unclassied	14	0.230281
Hepatopancreas	OTU13658	Cyanobacteria	unclassied	14	0.259802
Hepatopancreas	OTU10608	Verrucomicrobiota	Candidatus_Udaeobacter	14	0.235767
Hepatopancreas	OTU1805	Acidobacteriota	Candidatus_Solibacter	14	0.234606
Hepatopancreas	OTU8750	Patescibacteria	Candidatus_Saccharimonas	14	0.233242
Hepatopancreas	OTU13223	Acidobacteriota	unclassied	14	0.251071
Hepatopancreas	OTU6828	Proteobacteria	unclassied	14	0.270213
Hepatopancreas	OTU11605	Acidobacteriota	unclassied	13	0.261946
Hepatopancreas	OTU11955	Actinobacteriota	unclassied	13	0.26983
Hepatopancreas	OTU10924	Cyanobacteria	Synechococcus_CC9902	13	0.250988
Hepatopancreas	OTU6778	Acidobacteriota	unclassied	13	0.25324
Hepatopancreas	OTU13086	Proteobacteria	Sphingomonas	13	0.253831
Hepatopancreas	OTU19364	Proteobacteria	Nordella	13	0.238797
Hepatopancreas	OTU9552	Firmicutes	unclassied	13	0.240379
Hepatopancreas	OTU4800	Proteobacteria	unclassied	13	0.217404
Hepatopancreas	OTU11020	Proteobacteria	unclassied	13	0.251984
Hepatopancreas	OTU4461	Bacteroidota	unclassied	13	0.24549
Hepatopancreas	OTU8756	Actinobacteriota	Micromonospora	13	0.268973
Hepatopancreas	OTU15550	Bacteroidota	Prevotella	13	0.245332
Hepatopancreas	OTU11159	Nitrospirota	Nitrospira	12	0.251734
Hepatopancreas	OTU8650	Proteobacteria	unclassied	12	0.250575
Hepatopancreas	OTU1436	Acidobacteriota	Bryobacter	12	0.264216
Hepatopancreas	OTU16967	Proteobacteria	Burkholderia-Caballeronia-Paraburkholderia	12	0.244466
Hepatopancreas	OTU11635	Nitrospirota	Nitrospira	12	0.23063
Hepatopancreas	OTU12899	Proteobacteria	Rhizobacter	12	0.252485
Hepatopancreas	OTU9446	Firmicutes	Lactobacillus	12	0.255105
Hepatopancreas	OTU1338	Bacteroidota	Bacteroides	12	0.239924
Hepatopancreas	OTU14033	Bacteroidota	unclassied	12	0.223723
Hepatopancreas	OTU8050	Proteobacteria	Novosphingobium	12	0.208026
Hepatopancreas	OTU1662	Actinobacteriota	unclassied	12	0.232459
Hepatopancreas	OTU1276	Proteobacteria	unclassied	12	0.239623
Hepatopancreas	OTU2079	Proteobacteria	Steroidobacter	12	0.247966
Hepatopancreas	OTU6411	Gemmatimonadota	unclassied	12	0.265505
Hepatopancreas	OTU6551	Proteobacteria	unclassied	12	0.23694
Hepatopancreas	OTU3936	Proteobacteria	Enhydrobacter	12	0.262487
Hepatopancreas	OTU10952	Bacteroidota	Bacteroides	12	0.270213
Hepatopancreas	OTU1716	Proteobacteria	unclassied	11	0.21985
Hepatopancreas	OTU5112	Verrucomicrobiota	Candidatus_Xiphinematobacter	11	0.233242
Hepatopancreas	OTU5282	Myxococcota	unclassied	11	0.226853
Hepatopancreas	OTU11404	Myxococcota	unclassied	11	0.24384
Hepatopancreas	OTU6518	Methylomirabilota	unclassied	11	0.257781
Hepatopancreas	OTU11068	Acidobacteriota	unclassied	11	0.281909
Hepatopancreas	OTU11558	Firmicutes	Lactobacillus	11	0.262216
Hepatopancreas	OTU19332	Proteobacteria	Devosia	11	0.256912
Hepatopancreas	OTU12969	Proteobacteria	unclassied	11	0.233099
Hepatopancreas	OTU11523	Proteobacteria	Acinetobacter	11	0.227939
Hepatopancreas	OTU11205	Acidobacteriota	Bryobacter	11	0.231752
Hepatopancreas	OTU8742	Acidobacteriota	unclassied	11	0.243373
Hepatopancreas	OTU6608	Proteobacteria	Phenylobacterium	11	0.236206
Hepatopancreas	OTU9345	Proteobacteria	Thiobacillus	11	0.253072
Hepatopancreas	OTU12099	Firmicutes	Clostridium_sensu_stricto_1	10	0.232034
Hepatopancreas	OTU9875	Firmicutes	Lachnoclostridium	10	0.22938
Hepatopancreas	OTU6610	Firmicutes	unclassied	10	0.219281
Hepatopancreas	OTU673	Proteobacteria	Lysobacter	10	0.203526
Hepatopancreas	OTU6484	Firmicutes	Bacillus	10	0.233958
Hepatopancreas	OTU11597	Actinobacteriota	Rothia	10	0.257345
Hepatopancreas	OTU6481	Proteobacteria	unclassied	10	0.191313
Hepatopancreas	OTU13606	Bacteroidota	unclassied	10	0.184593
Hepatopancreas	OTU5836	Bacteroidota	Rikenellaceae_RC9_gut_group	10	0.23533
Hepatopancreas	OTU13475	Firmicutes	Faecalibaculum	10	0.222222
Hepatopancreas	OTU11464	Bacteroidota	Terrimonas	10	0.223003
Hepatopancreas	OTU11518	Proteobacteria	unclassied	10	0.247322
Hepatopancreas	OTU11679	Proteobacteria	Lysobacter	10	0.242752
Hepatopancreas	OTU11349	Actinobacteriota	Corynebacterium	10	0.235476
Hepatopancreas	OTU8830	Actinobacteriota	unclassied	10	0.26078
Hepatopancreas	OTU9392	Firmicutes	Mycoplasma	10	0.256825
Hepatopancreas	OTU18513	Acidobacteriota	unclassied	10	0.236059
Hepatopancreas	OTU1844	Nitrospirota	Nitrospira	10	0.22876
Hepatopancreas	OTU11585	Acidobacteriota	unclassied	10	0.244701
Hepatopancreas	OTU2579	Bacteroidota	unclassied	10	0.228623
Hepatopancreas	OTU14124	Firmicutes	unclassied	10	0.228007
Hepatopancreas	OTU10149	Acidobacteriota	unclassied	9	0.223657
Hepatopancreas	OTU6526	Proteobacteria	unclassied	9	0.249182
Hepatopancreas	OTU4809	Proteobacteria	Massilia	9	0.210439
Hepatopancreas	OTU16763	Proteobacteria	MND1	9	0.26078
Hepatopancreas	OTU6684	Proteobacteria	Woeseia	9	0.217094
Hepatopancreas	OTU3276	Acidobacteriota	unclassied	9	0.233886
Hepatopancreas	OTU11610	Firmicutes	unclassied	9	0.20418
Hepatopancreas	OTU6568	Proteobacteria	unclassied	9	0.191361
Hepatopancreas	OTU18922	Proteobacteria	Paracoccus	9	0.199738
Hepatopancreas	OTU12846	Firmicutes	Lachnospiraceae_NK4A136_group	9	0.255619
Hepatopancreas	OTU11090	Proteobacteria	Escherichia-Shigella	9	0.231822
Hepatopancreas	OTU11158	Proteobacteria	Lysobacter	9	0.241521
Hepatopancreas	OTU10373	Acidobacteriota	unclassied	9	0.282118
Hepatopancreas	OTU6640	Gemmatimonadota	unclassied	9	0.238647
Hepatopancreas	OTU6369	Bacteroidota	unclassied	9	0.234389
Hepatopancreas	OTU11074	Proteobacteria	Ac37b	8	0.21759
Hepatopancreas	OTU16923	Proteobacteria	Pragia	8	0.269448
Hepatopancreas	OTU6577	Firmicutes	Candidatus_Hepatoplasma	8	0.181731
Hepatopancreas	OTU6512	Patescibacteria	unclassied	8	0.185492
Hepatopancreas	OTU18813	Patescibacteria	unclassied	8	0.181688
Hepatopancreas	OTU11038	Proteobacteria	Acinetobacter	8	0.211373
Hepatopancreas	OTU3286	Bacteroidota	Cloacibacterium	8	0.224911
Hepatopancreas	OTU3487	Acidobacteriota	RB41	8	0.232034
Hepatopancreas	OTU11200	Proteobacteria	unclassied	8	0.25282
Hepatopancreas	OTU14828	Chloroflexi	unclassied	8	0.214346
Hepatopancreas	OTU9130	Proteobacteria	unclassied	8	0.231541
Hepatopancreas	OTU16633	Acidobacteriota	unclassied	8	0.243684
Hepatopancreas	OTU1118	Bacteroidota	unclassied	8	0.23475
Hepatopancreas	OTU6694	Actinobacteriota	unclassied	8	0.227327
Hepatopancreas	OTU9650	Acidobacteriota	unclassied	8	0.237162
Hepatopancreas	OTU13508	Cyanobacteria	unclassied	8	0.195234
Hepatopancreas	OTU12159	Proteobacteria	Ramlibacter	7	0.222677
Hepatopancreas	OTU11228	Proteobacteria	Acinetobacter	7	0.226046
Hepatopancreas	OTU11268	Firmicutes	Lactobacillus	7	0.238722
Hepatopancreas	OTU10940	Firmicutes	Phascolarctobacterium	7	0.199112
Hepatopancreas	OTU11066	Proteobacteria	Allorhizobium-Neorhizobium-Pararhizobium-Rhizobium	7	0.244466
Hepatopancreas	OTU11150	Proteobacteria	Lautropia	7	0.232317
Hepatopancreas	OTU11450	Verrucomicrobiota	Akkermansia	7	0.242598
Hepatopancreas	OTU6799	Proteobacteria	unclassied	7	0.238051
Hepatopancreas	OTU6142	Bacteroidota	Alloprevotella	7	0.232317
Hepatopancreas	OTU1819	Proteobacteria	MND1	7	0.210497
Hepatopancreas	OTU11893	Bacteroidota	Terrimonas	7	0.208254
Hepatopancreas	OTU9063	Actinobacteriota	Acidothermus	7	0.231541
Hepatopancreas	OTU2568	Proteobacteria	Reyranella	7	0.251901
Hepatopancreas	OTU13466	Proteobacteria	Porphyrobacter	7	0.228075
Hepatopancreas	OTU6612	Gemmatimonadota	unclassied	7	0.216109
Hepatopancreas	OTU11259	Proteobacteria	unclassied	7	0.242444
Hepatopancreas	OTU11281	Acidobacteriota	unclassied	7	0.214708
Hepatopancreas	OTU11573	Bacteroidota	unclassied	7	0.225778
Hepatopancreas	OTU2916	Proteobacteria	unclassied	7	0.227531
Hepatopancreas	OTU6187	Acidobacteriota	unclassied	6	0.214769
Hepatopancreas	OTU12117	Acidobacteriota	RB41	6	0.218903
Hepatopancreas	OTU9753	Firmicutes	unclassied	6	0.247162
Hepatopancreas	OTU2475	Methylomirabilota	unclassied	6	0.247002
Hepatopancreas	OTU5837	Proteobacteria	unclassied	6	0.224978
Hepatopancreas	OTU9324	Proteobacteria	MND1	6	0.189505
Hepatopancreas	OTU10607	Acidobacteriota	unclassied	6	0.22938
Hepatopancreas	OTU11306	Proteobacteria	unclassied	6	0.224646
Hepatopancreas	OTU11451	Actinobacteriota	Sva0996_marine_group	6	0.193795
Hepatopancreas	OTU1445	Acidobacteriota	unclassied	6	0.222093
Hepatopancreas	OTU9655	Proteobacteria	Shewanella	6	0.233313
Hepatopancreas	OTU12205	Firmicutes	Fictibacillus	5	0.222612
Hepatopancreas	OTU11440	Firmicutes	Faecalibacterium	5	0.214225
Hepatopancreas	OTU6898	Verrucomicrobiota	Candidatus_Udaeobacter	5	0.233599
Hepatopancreas	OTU5879	Methylomirabilota	unclassied	5	0.216109
Hepatopancreas	OTU10831	Proteobacteria	Tepidimonas	5	0.212315
Hepatopancreas	OTU11700	Proteobacteria	Marivita	5	0.221447
Hepatopancreas	OTU13259	Actinobacteriota	Ilumatobacter	5	0.227327
Hepatopancreas	OTU14967	Proteobacteria	Burkholderia-Caballeronia-Paraburkholderia	5	0.227395
Hepatopancreas	OTU3299	Firmicutes	Bacillus	5	0.202767
Hepatopancreas	OTU11072	Acidobacteriota	unclassied	5	0.198128
Hepatopancreas	OTU11363	Marinimicrobia_SAR406_clade	unclassied	5	0.240454
Hepatopancreas	OTU2781	Proteobacteria	Woeseia	5	0.224382
Hepatopancreas	OTU10509	Gemmatimonadota	unclassied	5	0.242444
Hepatopancreas	OTU11344	Firmicutes	Streptococcus	5	0.214527
Hepatopancreas	OTU4561	Proteobacteria	Pseudoxanthomonas	5	0.216293
Hepatopancreas	OTU10084	Proteobacteria	Acinetobacter	5	0.184459
Hepatopancreas	OTU19669	Acidobacteriota	Aridibacter	5	0.217466
Hepatopancreas	OTU6692	Proteobacteria	Acidibacter	4	0.232105
Hepatopancreas	OTU9509	Proteobacteria	unclassied	4	0.226583
Hepatopancreas	OTU11168	Bacteroidota	Bacteroides	4	0.218151
Hepatopancreas	OTU6415	Proteobacteria	unclassied	4	0.23056
Hepatopancreas	OTU6753	NB1-j	unclassied	4	0.237383
Hepatopancreas	OTU6011	Proteobacteria	unclassied	4	0.208425
Hepatopancreas	OTU11708	Firmicutes	unclassied	4	0.187685
Hepatopancreas	OTU2248	Proteobacteria	SUP05_cluster	4	0.220104
Hepatopancreas	OTU6467	Chloroflexi	FCPS473	4	0.19345
Hepatopancreas	OTU13477	Proteobacteria	Aeromonas	4	1
Hepatopancreas	OTU13154	Proteobacteria	Shewanella	4	1
Hepatopancreas	OTU16873	Proteobacteria	Shewanella	4	1
Hepatopancreas	OTU13041	Proteobacteria	Hafnia-Obesumbacterium	4	1
Hepatopancreas	OTU11024	Firmicutes	Candidatus_Bacilloplasma	4	1
Hepatopancreas	OTU17550	Proteobacteria	Pseudoalteromonas	4	0.202713
Hepatopancreas	OTU15727	Proteobacteria	Ensifer	4	0.228554
Hepatopancreas	OTU12958	Bacteroidota	Alloprevotella	4	0.20871
Hepatopancreas	OTU19145	Methylomirabilota	unclassied	4	0.214286
Hepatopancreas	OTU16910	Acidobacteriota	unclassied	4	0.234173
Hepatopancreas	OTU13369	Bacteroidota	Dinghuibacter	4	0.214587
Hepatopancreas	OTU10335	Proteobacteria	Brucella	4	0.177954
Hepatopancreas	OTU19412	Proteobacteria	unclassied	3	0.214045
Hepatopancreas	OTU9590	Actinobacteriota	Corynebacterium	3	0.199216
Hepatopancreas	OTU13718	Firmicutes	Lactobacillus	3	0.202444
Hepatopancreas	OTU11173	Firmicutes	Candidatus_Hepatoplasma	3	0.156758
Hepatopancreas	OTU12713	Bacteroidota	Porphyromonas	3	0.158124
Hepatopancreas	OTU13104	Acidobacteriota	unclassied	3	0.182471
Hepatopancreas	OTU12554	Proteobacteria	MND1	3	0.217714
Hepatopancreas	OTU6815	Chloroflexi	unclassied	3	0.17457
Hepatopancreas	OTU1915	Firmicutes	Lachnospiraceae_NK4A136_group	3	0.195887
Hepatopancreas	OTU6480	Firmicutes	Acholeplasma	3	0.225912
Hepatopancreas	OTU13423	Proteobacteria	Brevundimonas	3	0.221512
Hepatopancreas	OTU2551	Acidobacteriota	Luteitalea	3	0.196442
Hepatopancreas	OTU11630	Proteobacteria	Burkholderia-Caballeronia-Paraburkholderia	3	0.22087
Hepatopancreas	OTU11972	Bacteroidota	unclassied	3	0.222742
Hepatopancreas	OTU4825	Acidobacteriota	unclassied	3	0.209571
Hepatopancreas	OTU3244	Actinobacteriota	unclassied	3	0.223329
Hepatopancreas	OTU11769	Proteobacteria	Allorhizobium-Neorhizobium-Pararhizobium-Rhizobium	3	0.219344
Hepatopancreas	OTU12718	Firmicutes	UCG-002	3	0.200843
Hepatopancreas	OTU11031	Firmicutes	Peptoniphilus	3	0.227599
Hepatopancreas	OTU12835	Firmicutes	Faecalibacterium	3	0.23504
Hepatopancreas	OTU9311	Patescibacteria	unclassied	3	0.207516
Hepatopancreas	OTU11206	MBNT15	unclassied	3	0.198076
Hepatopancreas	OTU11603	Acidobacteriota	unclassied	3	0.203907
Hepatopancreas	OTU6133	Acidobacteriota	unclassied	3	0.181515
Hepatopancreas	OTU11147	Acidobacteriota	unclassied	3	0.229242
Hepatopancreas	OTU1921	Proteobacteria	Noviherbaspirillum	3	0.202875
Hepatopancreas	OTU8417	Proteobacteria	Dechloromonas	3	0.178079
Hepatopancreas	OTU11367	Firmicutes	Lactobacillus	2	0.187916
Hepatopancreas	OTU11323	Firmicutes	Lactobacillus	2	0.189552
Hepatopancreas	OTU11055	Proteobacteria	unclassied	2	0.215376
Hepatopancreas	OTU8550	Proteobacteria	Aggregatibacter	2	0.158091
Hepatopancreas	OTU11495	Firmicutes	Veillonella	2	0.158091
Hepatopancreas	OTU14368	Acidobacteriota	unclassied	2	0.179717
Hepatopancreas	OTU9584	Acidobacteriota	unclassied	2	0.176634
Hepatopancreas	OTU6490	Proteobacteria	Bosea	2	0.211022
Hepatopancreas	OTU10971	Firmicutes	Candidatus_Bacilloplasma	2	0.227803
Hepatopancreas	OTU5741	Chloroflexi	unclassied	2	0.186081
Hepatopancreas	OTU6819	Firmicutes	Candidatus_Hepatoplasma	2	0.188988
Hepatopancreas	OTU10953	Proteobacteria	Devosia	2	0.154564
Hepatopancreas	OTU10488	Proteobacteria	Hyphomicrobium	2	0.148191
Hepatopancreas	OTU6505	Proteobacteria	Massilia	2	0.173616
Hepatopancreas	OTU6543	Proteobacteria	Mesorhizobium	2	0.167768
Hepatopancreas	OTU4640	Firmicutes	Paeniclostridium	2	0.177168
Hepatopancreas	OTU11634	Acidobacteriota	RB41	2	0.173418
Hepatopancreas	OTU6424	Firmicutes	unclassied	2	0.182602
Hepatopancreas	OTU8638	Acidobacteriota	unclassied	2	0.165436
Hepatopancreas	OTU10993	RCP2-54	unclassied	2	0.168733
Hepatopancreas	OTU2458	Myxococcota	unclassied	2	0.168733
Hepatopancreas	OTU11301	Firmicutes	Colidextribacter	2	0.195084
Hepatopancreas	OTU1987	Proteobacteria	Roseomonas	2	0.176921
Hepatopancreas	OTU18518	Verrucomicrobiota	Candidatus_Udaeobacter	2	0.211256
Hepatopancreas	OTU11799	Firmicutes	Lachnospiraceae_XPB1014_group	2	0.196899
Hepatopancreas	OTU12879	Firmicutes	Lachnospiraceae_NK4A136_group	2	0.201374
Hepatopancreas	OTU11196	Proteobacteria	unclassied	2	0.210497
Hepatopancreas	OTU8245	Firmicutes	Candidatus_Bacilloplasma	1	0.192765
Hepatopancreas	OTU4929	Bacteroidota	unclassied	1	0.135539
Hepatopancreas	OTU18641	Actinobacteriota	unclassied	1	0.150148
Hepatopancreas	OTU3427	Acidobacteriota	unclassied	1	0.198128
Hepatopancreas	OTU6519	Acidobacteriota	unclassied	1	0.20589
Hepatopancreas	OTU11761	Acidobacteriota	Granulicella	1	0.191025
Hepatopancreas	OTU4869	Firmicutes	Paenibacillus	1	0.178622
Hepatopancreas	OTU9416	Proteobacteria	Ellin6067	1	0.209398
Hepatopancreas	OTU11119	Proteobacteria	unclassied	1	0.15366
Hepatopancreas	OTU4544	Acidobacteriota	unclassied	1	0.141979
Hepatopancreas	OTU11528	Bacteroidota	Alloprevotella	1	0.237754
Hepatopancreas	OTU1934	Acidobacteriota	unclassied	1	0.190072
Hepatopancreas	OTU12458	Firmicutes	unclassied	1	0.182865
Hepatopancreas	OTU11293	Proteobacteria	Neisseria	1	0.205004
Hepatopancreas	OTU9803	Acidobacteriota	unclassied	1	0.15366
Hepatopancreas	OTU8674	Methylomirabilota	unclassied	1	0.173933
Hepatopancreas	OTU13273	unclassified	unclassified	1	0.15119
Hepatopancreas	OTU7408	Bacteroidota	Bacteroides	1	0.182384
Hepatopancreas	OTU9091	Proteobacteria	unclassied	1	0.188614
Intestine	OTU11792	Acidobacteriota	unclassied	31	0.34279
Intestine	OTU12823	Acidobacteriota	unclassied	29	0.334101
Intestine	OTU11036	Proteobacteria	Ralstonia	26	0.329545
Intestine	OTU5837	Proteobacteria	unclassied	25	0.322222
Intestine	OTU11422	Acidobacteriota	RB41	25	0.311828
Intestine	OTU11438	Actinobacteriota	unclassied	25	0.325112
Intestine	OTU10991	Proteobacteria	Serratia	24	0.309829
Intestine	OTU11632	Proteobacteria	Bradyrhizobium	24	0.331808
Intestine	OTU11634	Acidobacteriota	RB41	23	0.324385
Intestine	OTU11217	Proteobacteria	Wolbachia	22	0.315904
Intestine	OTU9320	Acidobacteriota	unclassied	21	0.307203
Intestine	OTU1920	Acidobacteriota	unclassied	21	0.309829
Intestine	OTU2475	Methylomirabilota	unclassied	20	0.295918
Intestine	OTU11404	Myxococcota	unclassied	20	0.309829
Intestine	OTU11119	Proteobacteria	unclassied	20	0.313853
Intestine	OTU13086	Proteobacteria	Sphingomonas	20	0.326577
Intestine	OTU6245	Proteobacteria	unclassied	20	0.295918
Intestine	OTU10937	Proteobacteria	Coxiella	20	0.294715
Intestine	OTU11015	Proteobacteria	Arsenophonus	20	0.292339
Intestine	OTU11311	Proteobacteria	Rickettsia	20	0.294715
Intestine	OTU11044	Firmicutes	Enterococcus	19	0.291165
Intestine	OTU11124	Proteobacteria	Acinetobacter	19	0.291165
Intestine	OTU11494	Proteobacteria	unclassied	19	0.313175
Intestine	OTU11353	Proteobacteria	Pseudomonas	18	0.290581
Intestine	OTU10948	Proteobacteria	Serratia	18	0.301455
Intestine	OTU11268	Firmicutes	Lactobacillus	18	0.243697
Intestine	OTU2458	Myxococcota	unclassied	18	0.298354
Intestine	OTU2748	Proteobacteria	Rhodoplanes	18	0.291751
Intestine	OTU10959	Firmicutes	Staphylococcus	18	0.287698
Intestine	OTU11629	Proteobacteria	Pseudomonas	18	0.310493
Intestine	OTU11090	Proteobacteria	Escherichia-Shigella	18	0.243697
Intestine	OTU11635	Nitrospirota	Nitrospira	17	0.225505
Intestine	OTU7657	Fusobacteriota	unclassied	17	0.295918
Intestine	OTU11744	Proteobacteria	Mesorhizobium	17	0.292929
Intestine	OTU6885	Acidobacteriota	RB41	16	0.302714
Intestine	OTU11580	Proteobacteria	Enterobacter	16	0.283757
Intestine	OTU10964	RCP2-54	unclassied	16	0.297741
Intestine	OTU5733	Proteobacteria	Aeromonas	15	0.20111
Intestine	OTU12695	Patescibacteria	unclassied	15	0.20111
Intestine	OTU1729	Proteobacteria	Shewanella	15	0.20111
Intestine	OTU1735	Proteobacteria	unclassied	15	0.20111
Intestine	OTU13921	Proteobacteria	Vibrio	15	0.20111
Intestine	OTU13422	Firmicutes	Fusibacter	15	0.20111
Intestine	OTU1365	Firmicutes	Candidatus_Bacilloplasma	15	0.20111
Intestine	OTU6411	Gemmatimonadota	unclassied	15	0.28827
Intestine	OTU1189	Proteobacteria	Vibrio	15	0.20111
Intestine	OTU13042	Proteobacteria	Allorhizobium-Neorhizobium-Pararhizobium-Rhizobium	15	0.20111
Intestine	OTU7408	Bacteroidota	Bacteroides	15	0.205382
Intestine	OTU1154	Proteobacteria	Shewanella	15	0.20111
Intestine	OTU11324	Cyanobacteria	unclassied	14	0.204802
Intestine	OTU6753	NB1-j	unclassied	14	0.30083
Intestine	OTU6518	Methylomirabilota	unclassied	14	0.295918
Intestine	OTU16944	Nitrospirota	Nitrospira	14	0.284872
Intestine	OTU11068	Acidobacteriota	unclassied	14	0.29
Intestine	OTU11774	Fusobacteriota	Cetobacterium	13	0.245763
Intestine	OTU6639	Bacteroidota	Chryseobacterium	13	0.174489
Intestine	OTU11206	MBNT15	unclassied	13	0.289421
Intestine	OTU8050	Proteobacteria	Novosphingobium	13	0.174489
Intestine	OTU19690	Proteobacteria	unclassied	13	0.285433
Intestine	OTU13104	Acidobacteriota	unclassied	13	0.274102
Intestine	OTU6610	Firmicutes	unclassied	12	0.183544
Intestine	OTU7988	Bacteroidota	unclassied	12	0.174279
Intestine	OTU7519	Firmicutes	Tyzzerella	12	0.173238
Intestine	OTU6828	Proteobacteria	unclassied	12	0.174279
Intestine	OTU13223	Acidobacteriota	unclassied	12	0.174279
Intestine	OTU11571	Acidobacteriota	RB41	12	0.272556
Intestine	OTU6608	Proteobacteria	Phenylobacterium	12	0.27307
Intestine	OTU10928	Proteobacteria	Haemophilus	12	0.213549
Intestine	OTU11708	Firmicutes	unclassied	11	0.219033
Intestine	OTU11610	Firmicutes	unclassied	11	0.183312
Intestine	OTU11007	Firmicutes	Streptococcus	11	0.214497
Intestine	OTU18639	Bacteroidota	Fluviicola	11	0.866667
Intestine	OTU11293	Proteobacteria	Neisseria	11	0.219033
Intestine	OTU9131	Acidobacteriota	unclassied	11	0.206553
Intestine	OTU18629	Proteobacteria	Rhodobacter	11	0.866667
Intestine	OTU8425	Patescibacteria	unclassied	11	0.866667
Intestine	OTU18641	Actinobacteriota	unclassied	11	0.866667
Intestine	OTU8266	Firmicutes	Candidatus_Bacilloplasma	11	0.183312
Intestine	OTU18647	Proteobacteria	Porphyrobacter	10	0.156757
Intestine	OTU1713	Gemmatimonadota	unclassied	10	0.311159
Intestine	OTU7279	Firmicutes	Candidatus_Bacilloplasma	10	0.254833
Intestine	OTU8390	Firmicutes	unclassied	10	0.156757
Intestine	OTU8319	Firmicutes	unclassied	10	0.156757
Intestine	OTU8283	Actinobacteriota	unclassied	10	0.156757
Intestine	OTU8432	Firmicutes	unclassied	10	0.156757
Intestine	OTU7567	Patescibacteria	unclassied	10	0.156757
Intestine	OTU8417	Proteobacteria	Dechloromonas	10	0.8125
Intestine	OTU8315	Bacteroidota	unclassied	10	0.8125
Intestine	OTU19706	Proteobacteria	unclassied	9	0.173653
Intestine	OTU2457	Proteobacteria	Novosphingobium	9	0.156587
Intestine	OTU11075	Firmicutes	Lactovum	9	0.276718
Intestine	OTU11539	Proteobacteria	Actinobacillus	9	0.203366
Intestine	OTU6151	Proteobacteria	Sphingomonas	9	0.277778
Intestine	OTU8284	Firmicutes	unclassied	9	0.205966
Intestine	OTU8674	Methylomirabilota	unclassied	9	0.294715
Intestine	OTU18813	Patescibacteria	unclassied	9	0.722222
Intestine	OTU19698	Firmicutes	unclassied	9	0.18285
Intestine	OTU6782	Firmicutes	Anaerorhabdus_furcosa_group	8	0.173445
Intestine	OTU6589	Proteobacteria	Dongia	8	0.278846
Intestine	OTU8967	Proteobacteria	Novosphingobium	8	0.684211
Intestine	OTU12713	Bacteroidota	Porphyromonas	8	0.195418
Intestine	OTU18673	Proteobacteria	unclassied	8	0.149793
Intestine	OTU11150	Proteobacteria	Lautropia	8	0.271536
Intestine	OTU8640	Firmicutes	Candidatus_Bacilloplasma	8	0.206847
Intestine	OTU10923	Proteobacteria	Neisseria	8	0.232372
Intestine	OTU13154	Proteobacteria	Shewanella	8	0.684211
Intestine	OTU3062	Proteobacteria	Ellin6067	8	0.283203
Intestine	OTU2956	Proteobacteria	unclassied	8	0.149793
Intestine	OTU9405	Proteobacteria	Methylocystis	8	0.205674
Intestine	OTU18828	Proteobacteria	unclassied	8	0.149793
Intestine	OTU18660	Proteobacteria	unclassied	8	0.722222
Intestine	OTU8245	Firmicutes	Candidatus_Bacilloplasma	7	0.249141
Intestine	OTU11753	Proteobacteria	Pseudomonas	7	0.262206
Intestine	OTU11684	Proteobacteria	Aggregatibacter	7	0.269017
Intestine	OTU13643	Proteobacteria	Vibrio	7	0.210756
Intestine	OTU11437	Firmicutes	unclassied	7	0.619048
Intestine	OTU11024	Firmicutes	Candidatus_Bacilloplasma	7	0.206553
Intestine	OTU11433	Fusobacteriota	Fusobacterium	7	0.210756
Intestine	OTU11417	Proteobacteria	Sphingomonas	6	0.284872
Intestine	OTU18982	Firmicutes	Tyzzerella	6	0.172619
Intestine	OTU11495	Firmicutes	Veillonella	6	0.215134
Intestine	OTU6721	Firmicutes	Tyzzerella	6	0.172619
Intestine	OTU11683	Gemmatimonadota	unclassied	6	0.230159
Intestine	OTU11298	Proteobacteria	unclassied	6	0.273585
Intestine	OTU11518	Proteobacteria	unclassied	6	0.266055
Intestine	OTU1665	Chloroflexi	unclassied	5	0.264599
Intestine	OTU6577	Firmicutes	Candidatus_Hepatoplasma	5	0.565217
Intestine	OTU9416	Proteobacteria	Ellin6067	5	0.270522
Intestine	OTU8456	Firmicutes	unclassied	5	0.172414
Intestine	OTU2543	Proteobacteria	Haemophilus	5	0.19411
Intestine	OTU11660	Proteobacteria	MND1	5	0.275142
Intestine	OTU1717	Chloroflexi	unclassied	5	0.251736
Intestine	OTU19332	Proteobacteria	Devosia	5	0.230159
Intestine	OTU14015	Bacteroidota	Bergeyella	5	0.194892
Intestine	OTU19141	Bacteroidota	Flavobacterium	5	0.857143
Intestine	OTU11597	Actinobacteriota	Rothia	5	0.230159
Intestine	OTU10971	Firmicutes	Candidatus_Bacilloplasma	5	0.218045
Intestine	OTU11603	Acidobacteriota	unclassied	5	0.265082
Intestine	OTU11066	Proteobacteria	Allorhizobium-Neorhizobium-Pararhizobium-Rhizobium	4	0.258467
Intestine	OTU7241	Firmicutes	Tyzzerella	4	0.172209
Intestine	OTU11120	Actinobacteriota	Actinomyces	4	0.266544
Intestine	OTU12699	Firmicutes	Veillonella	4	0.24957
Intestine	OTU19608	Proteobacteria	unclassied	4	0.75
Intestine	OTU16923	Proteobacteria	Pragia	4	0.172619
Intestine	OTU18508	Firmicutes	Tyzzerella	4	0.172209
Intestine	OTU11469	Proteobacteria	Haemophilus	4	0.202232
Intestine	OTU19623	Proteobacteria	unclassied	4	0.75
Intestine	OTU19618	Firmicutes	unclassied	4	0.249141
Intestine	OTU18829	Proteobacteria	Pseudomonas	4	0.75
Intestine	OTU7442	Firmicutes	Coprobacillus	3	0.545455
Intestine	OTU11769	Proteobacteria	Allorhizobium-Neorhizobium-Pararhizobium-Rhizobium	3	0.24207
Intestine	OTU9601	Actinobacteriota	Rothia	3	0.238487
Intestine	OTU11448	Actinobacteriota	unclassied	3	0.211988
Intestine	OTU8187	Proteobacteria	Ellin6055	2	0.187581
Intestine	OTU18922	Proteobacteria	Paracoccus	2	0.545455
Intestine	OTU6819	Firmicutes	Candidatus_Hepatoplasma	2	1
Intestine	OTU3244	Actinobacteriota	unclassied	2	1
Intestine	OTU6519	Acidobacteriota	unclassied	2	0.155413
Intestine	OTU11461	Bacteroidota	Roseimarinus	2	0.174699
Intestine	OTU10993	RCP2-54	unclassied	2	0.187581
Intestine	OTU9655	Proteobacteria	Shewanella	2	0.448276
Intestine	OTU19151	Proteobacteria	Acinetobacter	2	0.545455
Intestine	OTU11173	Firmicutes	Candidatus_Hepatoplasma	2	1
Intestine	OTU11055	Proteobacteria	unclassied	2	0.226917
Intestine	OTU13466	Proteobacteria	Porphyrobacter	2	0.230892
Intestine	OTU7402	Firmicutes	ZOR0006	1	1
Intestine	OTU1852	Actinobacteriota	unclassied	1	0.184244
Intestine	OTU7441	Firmicutes	Tyzzerella	1	0.147808
Intestine	OTU11410	Firmicutes	Gemella	1	0.176185
Intestine	OTU7479	Firmicutes	unclassied	1	0.148871
Intestine	OTU6763	Firmicutes	unclassied	1	1
Intestine	OTU11464	Bacteroidota	Terrimonas	1	0.419355
